# Supplementary material for: Hunting Guild Mediates the Effects of Fecundity and Mortality on Sexual Size Dimorphism in Spiders
Source: Ecol Evol. 2026 Jun 30;16(7):e73731. doi: 10.1002/ece3.73731 (PMC13318513; doi:10.1002/ece3.73731)
Supplement: Supplementary file 1 — Data S1: Carapace_dataset. [file ECE3-16-e73731-s014.csv]

suborder	family	species	hunting_guild	male_carapace_width_mm	male_carapace_length_mm	female_carapace_width_mm	female_carapace_length_mm	SSD.CW	SSD.CL
Araneomorphae	Agelenidae	Agelenopsis_aperta	Sheet web weavers	3.8	5.3	4.8	7	-0.101457641	-0.12082217
Araneomorphae	Agelenidae	Barronopsis_barrowsi	Sheet web weavers	1.5	2.1	1.9	2.8	-0.102662342	-0.124938737
Araneomorphae	Agelenidae	Eratigena_atrica	Sheet web weavers	3.81	5.36	4.18	6.25	-0.040251306	-0.066715228
Araneomorphae	Agelenidae	Eratigena_fuesslini	Sheet web weavers	4.5	5	4.7	5.8	-0.018885344	-0.064457989
Araneomorphae	Agelenidae	Eratigena_inermis	Sheet web weavers	3.34	4.75	3.82	5.55	-0.058316896	-0.067599373
Araneomorphae	Agelenidae	Eratigena_montigena	Sheet web weavers	4.2	6.3	3.14	4.64	0.126319642	0.132822569
Araneomorphae	Agelenidae	Hololena_curta	Sheet web weavers	3.5	5.4	3.5	5.3	0	0.00811789
Araneomorphae	Agelenidae	Pireneitega_luniformis	Sheet web weavers	3	4.2	4.1	5.1	-0.135662602	-0.084320886
Araneomorphae	Agelenidae	Tamgrinia_palpator	Sheet web weavers	4	5.2	4.6	6.8	-0.06069784	-0.116505569
Araneomorphae	Agelenidae	Tegenaria_pagana	Sheet web weavers	2.35	3.05	2.9	3.9	-0.091330136	-0.106764768
Araneomorphae	Agelenidae	Textrix_caudata	Sheet web weavers	2.25	3.25	3	3.25	-0.124938737	0
Araneomorphae	Agelenidae	Textrix_pinicola	Sheet web weavers	2	3.2	2.5	3.9	-0.096910013	-0.085914629
Araneomorphae	Amaurobiidae	Amaurobius_fenestralis	Sheet web weavers	3	4	3.3	4.5	-0.041392685	-0.051152522
Araneomorphae	Amaurobiidae	Callevopsis_striata	Sheet web weavers	2	2.66	2.33	2.93	-0.066325925	-0.041985984
Araneomorphae	Amaurobiidae	Chumma_inquieta	Sheet web weavers	0.92	0.96	1.02	1.11	-0.044812344	-0.063051746
Araneomorphae	Amaurobiidae	Malenella_nana	Sheet web weavers	1.08	1.45	1.23	1.5	-0.056481356	-0.014723257
Araneomorphae	Amaurobiidae	Naevius_calilegua	Sheet web weavers	1.12	1.46	1.26	1.58	-0.051152522	-0.034304231
Araneomorphae	Amaurobiidae	Zanomys_californica	Sheet web weavers	0.615	0.78	0.565	0.735	0.036826668	0.025807264
Araneomorphae	Ammoxenidae	Ammoxenus_amphalodes	Specialists	1.3	1.7	1.9	2.4	-0.164810249	-0.14976232
Araneomorphae	Ammoxenidae	Ammoxenus_daedalus	Specialists	1.3	1.6	2.2	2.5	-0.228479329	-0.193820026
Araneomorphae	Ammoxenidae	Rastellus_florisbad	Specialists	0.68	1.13	0.85	1.2	-0.096910013	-0.026102803
Araneomorphae	Anapidae	Acrobleps_hygrophilus	Orb web weavers	0.52	0.58	0.55	0.64	-0.024359346	-0.04275198
Araneomorphae	Anapidae	Anapisona_kethleyi	Orb web weavers	0.46	0.54	0.48	0.61	-0.018483406	-0.052936075
Araneomorphae	Anapidae	Crassanapis_cekalovici	Orb web weavers	0.5	0.56	0.5	0.56	0	0
Araneomorphae	Anapidae	Elanapis_aisen	Orb web weavers	0.38	0.46	0.39	0.46	-0.01128101	0
Araneomorphae	Anapidae	Maxanapis_bartle	Orb web weavers	0.59	0.72	0.57	0.78	0.014977156	-0.034762106
Araneomorphae	Anapidae	Pseudanapis_parocula	Orb web weavers	0.36	0.34	0.32	0.31	0.051152522	0.040117223
Araneomorphae	Anapidae	Raveniella_luteola	Orb web weavers	0.48	0.603	0.48	0.67	0	-0.045757491
Araneomorphae	Anapidae	Raveniella_peckorum	Orb web weavers	0.45	0.59	0.43	0.6	0.019744058	-0.007299239
Araneomorphae	Anapidae	Tasmanapis_strahan	Orb web weavers	0.46	0.52	0.41	0.5	0.049973975	0.017033339
Araneomorphae	Anapidae	Zealanapis_armata	Orb web weavers	0.34	0.43	0.25	0.39	0.133538908	0.042403849
Mygalomorphae	Antrodiaetidae	Antrodiaetus_unicolor	Sensing web weavers	4.5	6.5	6.9	8.7	-0.185636577	-0.126605896
Mygalomorphae	Antrodiaetidae	Atypoides_gertschi	Sensing web weavers	5.35	7	5.635	7.44	-0.022540138	-0.026474896
Mygalomorphae	Antrodiaetidae	Hexura_picea	Sensing web weavers	2.6	3.2	2.6	3.1	0	0.013788284
Araneomorphae	Anyphaenidae	Amaurobioides_africana	Other hunters	2.9	3.75	3.5	4.5	-0.081670046	-0.079181246
Araneomorphae	Anyphaenidae	Amaurobioides_maritima	Other hunters	2.8	4.41	4.26	5.45	-0.182251568	-0.091957913
Araneomorphae	Anyphaenidae	Anyphaena_sabina	Other hunters	2.3	2.6	2.3	3.2	0	-0.09017663
Araneomorphae	Anyphaenidae	Coptoprepes_campanensis	Other hunters	0.97	1.43	1.02	1.4	-0.021828437	0.009208002
Araneomorphae	Anyphaenidae	Ferrieria_echinata	Other hunters	0.12	1.6	0.85	1.2	-0.85023768	0.124938737
Araneomorphae	Anyphaenidae	Gayenna_americana	Other hunters	2.32	2.92	1.7	2.26	0.135039064	0.111274412
Araneomorphae	Anyphaenidae	Monapia_dilaticollis	Other hunters	1.86	2.4	2.02	2.75	-0.035838425	-0.059121452
Araneomorphae	Anyphaenidae	Negayan_paduana	Other hunters	1.7	2.67	2.17	3.17	-0.106010812	-0.074548001
Araneomorphae	Anyphaenidae	Oxysoma_punctatum	Other hunters	2.43	3.17	2.3	3.17	0.023878438	0
Araneomorphae	Anyphaenidae	Oxysoma_saccatum	Other hunters	2.73	3.33	3.07	3.99	-0.050975728	-0.078528662
Araneomorphae	Anyphaenidae	Phidyle_punctipes	Other hunters	1.73	2.17	2.23	2.9	-0.11025876	-0.125938264
Araneomorphae	Anyphaenidae	Philisca_huapi	Other hunters	1.57	2.3	1.48	2.1	0.025637937	0.039508541
Araneomorphae	Anyphaenidae	Sanogasta_maculatipes	Other hunters	1.83	2.4	1.73	2.3	0.024404987	0.018483406
Araneomorphae	Anyphaenidae	Tomopisthes_varius	Other hunters	2.7	5.05	3.65	5.05	-0.1309291	0
Araneomorphae	Anyphaenidae	Xiruana_gracilipes	Other hunters	2.15	3	2.5	3.2	-0.065501549	-0.028028724
Araneomorphae	Araneidae	Araneus_angulatus	Orb web weavers	5.13	6.58	5.01	5.98	0.010279639	0.04152471
Araneomorphae	Araneidae	Araneus_diadematus	Orb web weavers	2.69	3.51	3.31	4.04	-0.090075714	-0.061074249
Araneomorphae	Araneidae	Araneus_sturmi	Orb web weavers	2.1	2.7	2	3	0.021189299	-0.045757491
Araneomorphae	Araneidae	Araneus_triguttatus	Orb web weavers	1.4	1.6	1.81	1.98	-0.111550539	-0.092545208
Araneomorphae	Araneidae	Araniella_opisthographa	Orb web weavers	1.91	2.2	1.87	2.34	0.009191761	-0.026793177
Araneomorphae	Araneidae	Argiope_bruennichi	Orb web weavers	2.75	2	4.06	4.85	-0.16919334	-0.384711743
Araneomorphae	Araneidae	Cercidia_prominens	Orb web weavers	1.57	2.01	1.64	2.035	-0.018944196	-0.005368356
Araneomorphae	Araneidae	Cyclosa_bifurcata	Orb web weavers	1.35	1.78	1.8	2.8	-0.124938737	-0.196738029
Araneomorphae	Araneidae	Gibbaranea_gibbosa	Orb web weavers	2.175	2.485	2.26	3	-0.016649178	-0.081794862
Araneomorphae	Araneidae	Gibbaranea_occidentalis	Orb web weavers	1.65	2.4	2.5	3.3	-0.180456064	-0.138302698
Araneomorphae	Araneidae	Herennia_etruscilla	Orb web weavers	1.9	2.5	5.6	5.7	-0.469434426	-0.357934847
Araneomorphae	Araneidae	Herennia_multipuncta	Orb web weavers	1.6	2	4.6	4.9	-0.458637849	-0.389166084
Araneomorphae	Araneidae	Hypsosinga_sanguinea	Orb web weavers	1.38	1.62	1.235	1.55	0.048212129	0.019183316
Araneomorphae	Araneidae	Larinioides_cornutus	Orb web weavers	2.74	3.39	3.17	3.82	-0.063308699	-0.051863665
Araneomorphae	Araneidae	Larinioides_sclopetarius	Orb web weavers	2.83	3.52	3.99	4.83	-0.14918646	-0.137404467
Araneomorphae	Araneidae	Mangora_acalypha	Orb web weavers	1.05	1.26	1.27	1.58	-0.082614422	-0.098286542
Araneomorphae	Araneidae	Mangora_maculata	Orb web weavers	1.3	1.7	1.4	1.8	-0.032184683	-0.024823584
Araneomorphae	Araneidae	Mecynogea_lemniscata	Orb web weavers	1.8	2.4	2.1	2.7	-0.06694679	-0.051152522
Araneomorphae	Araneidae	Metepeira_labyrinthea	Orb web weavers	1.68	2.38	2.19	2.66	-0.115134833	-0.04830468
Araneomorphae	Araneidae	Neoscona_adianta	Orb web weavers	1.86	2.49	1.93	2.47	-0.016044365	0.003502394
Araneomorphae	Araneidae	Neoscona_crucifera	Orb web weavers	4.59	5.37	4.72	5.56	-0.012129313	-0.015100506
Araneomorphae	Araneidae	Nephilengys_malabarensis	Orb web weavers	1.8	2.5	4.7	7.1	-0.416825353	-0.45331834
Araneomorphae	Araneidae	Nephilengys_papuana	Orb web weavers	1.8	2.4	5.6	7.8	-0.492915522	-0.511883361
Araneomorphae	Araneidae	Nephilingis_cruentata	Orb web weavers	1.6	2	7.1	9.9	-0.647138366	-0.694605199
Araneomorphae	Araneidae	Nephilingis_dodo	Orb web weavers	2.4	3.6	6.7	8.8	-0.445863561	-0.388180171
Araneomorphae	Araneidae	Nuctenea_umbratica	Orb web weavers	3.46	4.11	3.84	4.6	-0.045255126	-0.04891601
Araneomorphae	Araneidae	Perilla_teres	Orb web weavers	1.9	2.64	1.64	2.5	0.063909753	0.023663918
Araneomorphae	Araneidae	Phonognatha_graeffei	Orb web weavers	2.96	3.88	2.32	3.5	0.105803726	0.044763681
Araneomorphae	Araneidae	Trichonephila_clavata	Orb web weavers	2.3	3.3	5.5	8.1	-0.378634853	-0.389971079
Araneomorphae	Araneidae	Trichonephila_fenestrata	Orb web weavers	1.98	1.46	7.46	5.94	-0.576073637	-0.609433589
Araneomorphae	Araneidae	Trichonephila_senegalensis	Orb web weavers	3.03	2.2	9.93	6.5	-0.51550662	-0.470490676
Araneomorphae	Araneidae	Verrucosa_arenata	Orb web weavers	1.65	2.35	2.85	3.1	-0.237360916	-0.120293832
Araneomorphae	Araneidae	Zygiella_atrica	Orb web weavers	1.79	2.4	1.82	2.45	-0.007218357	-0.008954843
Araneomorphae	Araneidae	Zygiella_x-notata	Orb web weavers	1.72	2.3	1.86	2.49	-0.033984497	-0.034471511
Araneomorphae	Archaeidae	Eriauchenius_workmani	Specialists	1.36	1.64	1.36	1.62	0	0.005328834
Mygalomorphae	Atracidae	Atrax_robustus	Sheet web weavers	8.7	10.2	10.41	12.63	-0.077931477	-0.092803179
Mygalomorphae	Atypidae	Atypus_affinis	Sensing web weavers	3.765	3.885	4.73	4.835	-0.09909616	-0.095005455
Araneomorphae	Austrochilidae	Austrochilus_franckei	Sheet web weavers	3.96	5.19	2.89	4.18	0.136797343	0.093991076
Araneomorphae	Austrochilidae	Thaida_peculiaris	Sheet web weavers	3.51	5.04	3.92	5.76	-0.047978951	-0.057991947
Mygalomorphae	Barychelidae	Synothele_arrakis	Sensing web weavers	3.88	4.6	4.69	5.63	-0.082341117	-0.087750563
Araneomorphae	Cheiracanthiidae	Cheiracanthium_canariense	Other hunters	2.35	3.65	2.65	3.5	-0.052178012	0.01822482
Araneomorphae	Cheiracanthiidae	Cheiracanthium_elegans	Other hunters	3.06	4.55	2.36	3.14	0.112809424	0.161081749
Araneomorphae	Cheiracanthiidae	Cheiracanthium_erraticum	Other hunters	1.89	2.5	2.53	3.26	-0.126658717	-0.115277591
Araneomorphae	Cheiracanthiidae	Cheiracanthium_striolatum	Other hunters	3	4	3.4	4.4	-0.054357662	-0.041392685
Araneomorphae	Cheiracanthiidae	Cheiracanthium_virescens	Other hunters	2.39	3.2	2.98	3.88	-0.095818363	-0.083681747
Araneomorphae	Cheiracanthiidae	Cheiramiona_mlawula	Other hunters	2.08	2.86	1.58	2.05	0.119406248	0.144612172
Araneomorphae	Cheiracanthiidae	Eutichurus_ravidus	Other hunters	3.65	5.25	4.05	5.25	-0.045162159	0
Araneomorphae	Cithaeronidae	Cithaeron_jocqueorum	Ground hunters	1.43	1.74	1.86	2.18	-0.114176907	-0.097907245
Araneomorphae	Clubionidae	Clubiona_brevipes	Other hunters	1.51	2.17	1.59	2.25	-0.022420177	-0.015722784
Araneomorphae	Clubionidae	Clubiona_comta	Other hunters	1.52	2.13	1.52	2.05	0	0.016625742
Araneomorphae	Clubionidae	Clubiona_consensa	Other hunters	1.7	2.1	1.7	2.5	0	-0.075720714
Araneomorphae	Clubionidae	Clubiona_corticalis	Other hunters	2.42	3.44	2.255	3.265	0.03066882	0.022675257
Araneomorphae	Clubionidae	Clubiona_huttoni	Other hunters	2.2	3.25	1.85	2.7	0.075250952	0.080519597
Araneomorphae	Clubionidae	Clubiona_neglecta	Other hunters	1.71	2.44	1.88	2.69	-0.041161739	-0.042362454
Araneomorphae	Clubionidae	Clubiona_terrestris	Other hunters	1.89	2.72	1.93	2.77	-0.009095505	-0.007910865
Araneomorphae	Clubionidae	Porrhoclubiona_genevensis	Other hunters	1.165	1.62	1.06	1.56	0.04102006	0.016390416
Araneomorphae	Clubionidae	Pristidia_prima	Other hunters	1.35	2.15	1.35	1.75	0	0.089400411
Araneomorphae	Clubionidae	Pteroneta_saltans	Other hunters	1.12	1.48	1.1	1.3	0.007825338	0.056318363
Araneomorphae	Corinnidae	Aetius_nocturnus	Ground hunters	2.22	3.8	2.2	3.6	0.003930294	0.023481096
Araneomorphae	Corinnidae	Castoponera_ciliata	Ground hunters	1.87	3.7	2.43	4.2	-0.113764667	-0.055047566
Araneomorphae	Corinnidae	Corinna_nitens	Ground hunters	6	7.7	5.9	7.5	0.007299239	0.011429462
Araneomorphae	Corinnidae	Corinnomma_severum	Ground hunters	1.8	3	2.8	4.4	-0.191885526	-0.166331422
Araneomorphae	Corinnidae	Echinax_longespina	Ground hunters	1.48	1.83	1.65	2.13	-0.047222229	-0.065928514
Araneomorphae	Corinnidae	Graptartia_tropicalis	Ground hunters	1.65	2.85	1.95	2.95	-0.072550667	-0.014977156
Araneomorphae	Corinnidae	Messapus_natalis	Ground hunters	6.2	6.95	6	7.125	0.014240439	-0.010800064
Araneomorphae	Corinnidae	Olbus_jaguar	Ground hunters	3.92	5.09	3.52	4.48	0.046743404	0.055439768
Araneomorphae	Corinnidae	Serendib_volans	Ground hunters	1.6	2.1	1.4	2.1	0.057991947	0
Araneomorphae	Ctenidae	Ancylometes_bogotensis	Other hunters	9.5	11.2	10.8	13.4	-0.05570015	-0.077886776
Araneomorphae	Ctenidae	Ctenus_crulsi	Other hunters	6.3	8.2	5.7	7	0.043465694	0.068715812
Araneomorphae	Ctenidae	Phoneutria_fera	Other hunters	13	17	14	17	-0.032184683	0
Mygalomorphae	Ctenizidae	Stasimopus_mandelai	Sensing web weavers	4.85	5.28	6.32	7.31	-0.11497534	-0.141283454
Araneomorphae	Cyatholipidae	Scharffia_chinja	Sheet web weavers	0.61	1.21	0.58	1.17	0.021901841	0.014599509
Araneomorphae	Cybaeidae	Cybaeus_giganteus	Sheet web weavers	3.4	4.8	3.4	4.9	0	-0.008954843
Araneomorphae	Cybaeidae	Cybaeus_morosus	Sheet web weavers	2.7	3.8	2.7	4	0	-0.022276395
Araneomorphae	Cycloctenidae	Cycloctenus_westlandicus	Ground hunters	2.31	2.97	2.51	2.97	-0.036061742	0
Araneomorphae	Deinopidae	Menneus_capensis	Ambush hunters	2	3.2	2.5	3.4	-0.096910013	-0.026328939
Araneomorphae	Desidae	Mamoea_pilosa	Sheet web weavers	4.1	5.6	4.25	4.76	-0.015605073	0.070581074
Araneomorphae	Desidae	Poaka_graminicola	Sheet web weavers	1.4	1.8	1.25	1.6	0.049218023	0.051152522
Araneomorphae	Diguetidae	Diguetia_canities	Space web weavers	1.9	3.25	1.9	3.25	0	0
Araneomorphae	Diguetidae	Segestrioides_tofo	Space web weavers	1.73	2.59	1.59	2.44	0.036648979	0.025909938
Mygalomorphae	Dipluridae	Allothele_australis	Sheet web weavers	3.6	4	5	6	-0.142667504	-0.176091259
Mygalomorphae	Dipluridae	Australothele_jamiesoni	Sheet web weavers	6.35	7.8	5.65	7.6	0.050725277	0.01128101
Mygalomorphae	Dipluridae	Cethegus_fugax	Sheet web weavers	4.44	5.44	5.76	6.72	-0.113039513	-0.091770373
Araneomorphae	Drymusidae	Drymusa_rengan	Space web weavers	2.12	2.6	2	2.4	0.025305865	0.034762106
Araneomorphae	Dysderidae	Dysdera_enghoffi	Specialists	5.39	6.23	4.9	5.6	0.041392685	0.04630002
Araneomorphae	Dysderidae	Dysderocrates_egregius	Specialists	4	5.1	4.5	5.7	-0.051152522	-0.04830468
Araneomorphae	Eresidae	Dresserus_kannemeyeri	Sheet web weavers	4.3	5.6	5.7	7.5	-0.1224064	-0.126873236
Araneomorphae	Eresidae	Gandanameno_spenceri	Sheet web weavers	1.7	2.8	3.4	5.5	-0.301029996	-0.293204658
Mygalomorphae	Euctenizidae	Apomastus_kristenae	Ambush hunters	3.6	4.35	4.35	5.5	-0.082186756	-0.101873433
Mygalomorphae	Euctenizidae	Eucteniza_cabowabo	Ambush hunters	4.19	5.25	4.81	7	-0.059931053	-0.124938737
Mygalomorphae	Euctenizidae	Eucteniza_relata	Ambush hunters	7	8	9	10	-0.109144469	-0.096910013
Mygalomorphae	Euctenizidae	Myrmekiaphila_fluviatilis	Ambush hunters	4.94	5.69	5.62	6.56	-0.056009367	-0.061791573
Mygalomorphae	Euctenizidae	Neoapachella_rothi	Ambush hunters	5.06	6.06	6.81	8.22	-0.128996595	-0.132399193
Araneomorphae	Filistatidae	Misionella_mendensis	Sensing web weavers	0.8	0.98	0.58	0.82	0.139661993	0.077412223
Araneomorphae	Gallieniellidae	Gallieniella_betroka	Specialists	1.87	2.05	1.69	2.06	0.043954902	-0.002113359
Araneomorphae	Gnaphosidae	Civizelotes_medianoides	Ground hunters	1.5	2	1.58	2.22	-0.022565828	-0.045322979
Araneomorphae	Gnaphosidae	Drassodes_pubescens	Ground hunters	2.45	3.45	2.51	3.48	-0.010507637	-0.003760149
Araneomorphae	Gnaphosidae	Intruda_signata	Ground hunters	3.5	4.5	3	4	0.06694679	0.051152522
Araneomorphae	Gnaphosidae	Molycria_broadwater	Ground hunters	1.24	1.32	1.18	1.3	0.021539678	0.006630579
Araneomorphae	Gnaphosidae	Myandra_bicincta	Ground hunters	0.84	1	1	1.22	-0.075720714	-0.086359831
Araneomorphae	Gnaphosidae	Poecilochroa_albomaculata	Ground hunters	1.8	3	2	3.3	-0.045757491	-0.041392685
Araneomorphae	Gnaphosidae	Prodidomus_rufus	Ground hunters	1.62	2	1.72	2.04	-0.026013432	-0.008600172
Araneomorphae	Gnaphosidae	Zelotes_manius	Ground hunters	4.6	2.4	2	2.9	0.361727836	-0.082186756
Araneomorphae	Gradungulidae	Gradungula_sorenseni	Ambush hunters	4.09	4.58	4.04	4.68	0.005341943	-0.009380375
Araneomorphae	Hahniidae	Cybaeolus_rastellus	Sheet web weavers	0.95	1.09	0.9	1.2	0.023481096	-0.041754748
Mygalomorphae	Halonoproctidae	Bothriocyrtum_californicum	Ambush hunters	8.3	8.95	10.58	11.64	-0.105407575	-0.114129945
Mygalomorphae	Halonoproctidae	Cyclocosmia_loricata	Ambush hunters	6.6	8.4	6.9	8.9	-0.019305155	-0.025110721
Araneomorphae	Hersiliidae	Hersiliola_macullulata	Sensing web weavers	1.62	1.75	1.9	1.75	-0.069238586	0
Mygalomorphae	Hexathelidae	Bymainiella_terraereginae	Sheet web weavers	2.93	3.5	3.35	4	-0.058177187	-0.057991947
Mygalomorphae	Hexathelidae	Scotinoecus_cinereopilosus	Sheet web weavers	2.76	3.36	2.64	3.6	0.019305155	-0.029963223
Araneomorphae	Hypochilidae	Hypochilus_pococki	Space web weavers	3.06	4.32	3.71	5.04	-0.083652483	-0.06694679
Mygalomorphae	Idiopidae	Arbanitis_rapax	Sensing web weavers	7.81	9.31	8.43	10.49	-0.033176541	-0.051825807
Mygalomorphae	Idiopidae	Cataxia_bolganupensis	Sensing web weavers	5.8	7.3	5.8	7.8	0	-0.028771743
Mygalomorphae	Idiopidae	Cataxia_pulleinei	Sensing web weavers	6.2	8	9	11.5	-0.16185082	-0.157607853
Araneomorphae	Leptonetidae	Archoleptoneta_schusteri	Space web weavers	0.42	0.54	0.45	0.57	-0.029963223	-0.023481096
Araneomorphae	Leptonetidae	Neoleptoneta_rainesi	Space web weavers	0.52	0.65	0.5	0.55	0.017033339	0.072550667
Araneomorphae	Linyphiidae	Canariellanum_albidum	Sheet web weavers	0.4	0.5	0.42	0.53	-0.021189299	-0.025305865
Araneomorphae	Linyphiidae	Lepthyphantes_mauli	Sheet web weavers	0.75	0.9	0.8	0.9	-0.028028724	0
Araneomorphae	Linyphiidae	Mermessus_bryantae	Sheet web weavers	0.6	0.82	0.47	0.67	0.106053392	0.08773905
Araneomorphae	Linyphiidae	Microlinyphia_dana	Sheet web weavers	1.17	1.86	1.29	1.92	-0.042403849	-0.013788284
Araneomorphae	Linyphiidae	Orsonwelles_polites	Sheet web weavers	2.79	4.65	3.78	5.7	-0.131887597	-0.088421903
Araneomorphae	Linyphiidae	Paikiniana_keikoae	Sheet web weavers	0.7	1.13	0.8	1	-0.057991947	0.053078443
Araneomorphae	Liocranidae	Apostenus_californicus	Ground hunters	0.88	1.1	0.94	1.15	-0.028645181	-0.019305155
Araneomorphae	Liocranidae	Jacaena_schwendingeri	Ground hunters	2.7	3.5	3	3.8	-0.045757491	-0.035715552
Mesothelae	Liphistiidae	Liphistius_murphyorum	Sensing web weavers	4.25	5.11	5.06	6.16	-0.075761587	-0.081159812
Araneomorphae	Malkaridae	Chilenodes_australis	Ground hunters	0.89	1.04	0.98	1.15	-0.041836069	-0.043664501
Mygalomorphae	Migidae	Migas_variapalpus	Sensing web weavers	3.36	3.52	3.44	3.8	-0.010219165	-0.033240933
Mygalomorphae	Migidae	Poecilomigas_abrahami	Sensing web weavers	3.47	4	4.2	6.47	-0.082919816	-0.208844289
Araneomorphae	Mimetidae	Gelanor_latus	Specialists	2.06	2.62	1.99	2.55	0.015014144	0.011761111
Araneomorphae	Mimetidae	Mimetus_banksi	Specialists	1.25	1.53	1.06	1.57	0.071604148	-0.011208222
Araneomorphae	Miturgidae	Mituliodon_tarantulinus	Other hunters	4.5	5	4.6	6	-0.009545318	-0.079181246
Araneomorphae	Miturgidae	Miturga_lineata	Other hunters	4	10	6	10.5	-0.176091259	-0.021189299
Araneomorphae	Miturgidae	Nuliodon_fishburni	Other hunters	1.75	2.25	1.63	2.18	0.030850444	0.013726025
Araneomorphae	Mysmenidae	Mysmena_leichhardti	Space web weavers	0.37	0.34	0.32	0.37	0.063051746	-0.036722807
Araneomorphae	Mysmenidae	Mysmena_tasmaniae	Space web weavers	0.33	0.41	0.35	0.39	-0.025554104	0.02171925
Mygalomorphae	Nemesiidae	Acanthogonatus_campanae	Sensing web weavers	6.9	8.8	9.1	11.6	-0.120192302	-0.119975317
Mygalomorphae	Nemesiidae	Kiama_lachrymoides	Sensing web weavers	5.8	6	5.7	5.8	0.007553138	0.014723257
Araneomorphae	Nesticidae	Gaucelmus_augustinus	Space web weavers	1.5	1.8	1.7	2.1	-0.054357662	-0.06694679
Araneomorphae	Nesticidae	Nesticella_brevipes	Space web weavers	0.87	1.02	0.92	1.02	-0.024268575	0
Araneomorphae	Nicodamidae	Ambicodamus_marae	Sheet web weavers	2.5	2.8	2.04	2.3	0.088309841	0.085430195
Araneomorphae	Nicodamidae	Oncodamus_decipiens	Sheet web weavers	1.78	1.93	1.75	1.9	0.007381954	0.006803708
Araneomorphae	Pacullidae	Perania_nasuta	Space web weavers	2.45	5.3	2.45	3.85	0	0.13881514
Araneomorphae	Penestomidae	Penestomus_egazini	Sheet web weavers	1.61	2.22	1.3	1.75	0.092882524	0.103314926
Araneomorphae	Philodromidae	Pagiopalus_nigriventris	Other hunters	1.76	1.56	2	1.89	-0.055517328	-0.083337206
Araneomorphae	Philodromidae	Titanebo_mexicanus	Other hunters	1.6	1.5	1.7	1.6	-0.026328939	-0.028028724
Araneomorphae	Pholcidae	Artema_atlanta	Space web weavers	3.8	3.8	3.775	3.6	0.002866641	0.023481096
Araneomorphae	Pholcidae	Pholcus_gomerae	Space web weavers	2.4	2.1	2.4	2.1	0	0
Araneomorphae	Pholcidae	Pholcus_sveni	Space web weavers	1.3	1.1	1.7	1.5	-0.116505569	-0.134698574
Araneomorphae	Pholcidae	Spermophorides_heterogibbifera	Space web weavers	0.8	0.8	0.8	0.8	0	0
Araneomorphae	Physoglenidae	Chileotaxus_sans	Space web weavers	0.83	1.14	0.76	0.94	0.0382645	0.083776998
Araneomorphae	Phyxelididae	Ambohima_sublima	Sheet web weavers	2.28	2.81	2.53	3.38	-0.045185674	-0.08021038
Araneomorphae	Phyxelididae	Malaika_longipes	Sheet web weavers	2.56	3.13	2.06	2.88	0.094372745	0.03615185
Araneomorphae	Phyxelididae	Phyxelida_bifoveata	Sheet web weavers	2.5	3.25	2.16	3.88	0.063486258	-0.076948365
Araneomorphae	Phyxelididae	Phyxelida_tanganensis	Sheet web weavers	2.6	3.2	2.08	2.84	0.096910013	0.051831638
Araneomorphae	Phyxelididae	Themacrys_irrorata	Sheet web weavers	4.75	6.31	3.78	5.59	0.09920181	0.052617551
Araneomorphae	Phyxelididae	Vidole_capensis	Sheet web weavers	2.75	3.75	3.59	5.5	-0.115761755	-0.166331422
Araneomorphae	Phyxelididae	Xevioso_kulufa	Sheet web weavers	2.44	3.09	3.34	4.75	-0.13635664	-0.18673513
Araneomorphae	Phyxelididae	Xevioso_orthomeles	Sheet web weavers	3.13	4.44	3.34	4.81	-0.028202129	-0.034762106
Araneomorphae	Pimoidae	Nanoa_enana	Sheet web weavers	0.53	0.6	0.52	0.6	0.008272526	0
Araneomorphae	Pimoidae	Weintrauboa_yele	Sheet web weavers	1.75	2.25	1.56	2.1	0.04991345	0.029963223
Araneomorphae	Pisauridae	Bradystichus_crispatus	Sheet web weavers	3.36	3.56	3.54	3.96	-0.022663985	-0.046245188
Araneomorphae	Pisauridae	Pisaurina_mira	Sheet web weavers	4.185	5.8	4.65	5.54	-0.045757491	0.019918229
Araneomorphae	Plectreuridae	Kibramoa_madrona	Ground hunters	2.75	4.25	3.25	5.2	-0.072550667	-0.087614414
Araneomorphae	Plectreuridae	Plectreurys_deserta	Ground hunters	2.25	3.35	2.35	3.6	-0.018885344	-0.031257694
Araneomorphae	Psechridae	Psechrus_senoculatus	Sheet web weavers	5	7.2	4.65	6.8	0.031517051	0.024823584
Araneomorphae	Salticidae	Bacelarella_dracula	Other hunters	2.4	2.6	2.2	2.6	0.037788561	0
Araneomorphae	Salticidae	Cocalodes_macellus	Other hunters	1.92	2.32	2.34	2.88	-0.085914629	-0.093904503
Araneomorphae	Salticidae	Holcolaetis_xerampelina	Other hunters	2.44	3.44	4	5.36	-0.214670165	-0.192606347
Araneomorphae	Salticidae	Hurius_vulpinus	Other hunters	1.33	1.8	1.3	1.7	0.009908289	0.024823584
Araneomorphae	Salticidae	Neon_acoreensis	Other hunters	0.6	0.75	0.65	0.9	-0.034762106	-0.079181246
Araneomorphae	Salticidae	Onomastus_nigrimaculatus	Other hunters	1.45	2.2	1.3	2.05	0.04742465	0.03066882
Araneomorphae	Salticidae	Pseudeuophrys_nebrodensis	Other hunters	1.759	2.4	1.605	2.205	0.039790803	0.036802648
Araneomorphae	Scytodidae	Stedocys_pagodas	Other hunters	4.93	6.38	4.68	5.74	0.022601066	0.045908786
Araneomorphae	Selenopidae	Garcorops_madagascar	Ambush hunters	3	2.55	2.63	2.33	0.057165506	0.039184259
Araneomorphae	Selenopidae	Karaops_raveni	Ambush hunters	3.31	2.34	3.94	3.02	-0.075668228	-0.110791086
Araneomorphae	Selenopidae	Selenops_cocheleti	Ambush hunters	6.4	5.5	6.3	5.5	0.006839425	0
Araneomorphae	Selenopidae	Selenops_insularis	Ambush hunters	5.5	4.85	5.5	5	0	-0.013228266
Araneomorphae	Stiphidiidae	Neoramia_setosa	Sheet web weavers	3.2	4.9	3.7	5.8	-0.063051746	-0.073231914
Araneomorphae	Stiphidiidae	Stiphidion_facetum	Sheet web weavers	2.28	3.06	2.22	2.89	0.011581873	0.024823584
Araneomorphae	Symphytognathidae	Symphytognatha_picta	Orb web weavers	0.38	0.32	0.38	0.32	0	0
Araneomorphae	Tetrablemmidae	Indicoblemma_monticola	Sheet web weavers	0.47	0.58	0.5	0.6	-0.026872146	-0.014723257
Araneomorphae	Tetragnathidae	Leucauge_celebesiana	Orb web weavers	3	4	3	4	0	0
Araneomorphae	Tetragnathidae	Metabus_ebanoverde	Orb web weavers	1.4	1.9	1.5	1.8	-0.029963223	0.023481096
Araneomorphae	Tetragnathidae	Mollemeta_edwardsi	Orb web weavers	3.1	4.3	2.9	3.8	0.028963696	0.053684859
Araneomorphae	Tetragnathidae	Pinkfloydia_harveii	Orb web weavers	0.93	1.36	1.16	1.86	-0.095975041	-0.135974036
Mygalomorphae	Theraphosidae	Augacephalus_junodi	Sensing web weavers	4.5	5.5	13.35	12.35	-0.472268752	-0.351304268
Mygalomorphae	Theraphosidae	Theraphosa_apophysis	Sensing web weavers	29	28	32	31	-0.04275198	-0.044203662
Araneomorphae	Theridiidae	Dipoena_hortoni	Space web weavers	0.63	0.73	0.577	0.599	0.038164736	0.085896038
Araneomorphae	Theridiidae	Helvibis_longicauda	Space web weavers	0.8	1.2	0.9	1.3	-0.051152522	-0.034762106
Araneomorphae	Theridiidae	Spintharus_flavidus	Space web weavers	1	1	1.2	1.2	-0.079181246	-0.079181246
Araneomorphae	Theridiosomatidae	Epeirotypus_chavarria	Orb web weavers	0.76	0.86	0.83	0.98	-0.0382645	-0.056727624
Araneomorphae	Thomisidae	Bassaniodes_canariensis	Ambush hunters	1.95	2.05	3.05	3.1	-0.194265228	-0.179607833
Araneomorphae	Thomisidae	Boliscus_tuberculatus	Ambush hunters	1.1	1.3	1.665	1.55	-0.180021553	-0.076388346
Araneomorphae	Thomisidae	Epidius_parvati	Ambush hunters	1.6	1.7	1.5	1.8	0.028028724	-0.024823584
Araneomorphae	Thomisidae	Phrynarachne_katoi	Ambush hunters	1.15	1.09	5.035	4.965	-0.641301635	-0.658492755
Araneomorphae	Thomisidae	Simorcus_asiaticus	Ambush hunters	1.45	2.06	2	2.67	-0.139661993	-0.112644041
Araneomorphae	Thomisidae	Stephanopoides_sexmaculata	Ambush hunters	2.7	2.8	3.2	3.3	-0.073786214	-0.071355909
Araneomorphae	Titanoecidae	Pandava_sarasvati	Space web weavers	2.4	3.2	2.35	3.44	0.009143379	-0.031408464
Araneomorphae	Toxopidae	Midgee_thompsoni	Other hunters	0.6	0.7	0.6	0.7	0	0
Araneomorphae	Trachelidae	Thysanina_absolvo	Other hunters	1.525	1.715	1.315	1.38	0.064344091	0.094385038
Araneomorphae	Trachelidae	Utivarachna_kinabaluensis	Other hunters	2.3	3.15	2.2	3	0.019305155	0.021189299
Araneomorphae	Trachelidae	Utivarachna_phyllicola	Other hunters	1.45	1.85	1.92	2.8	-0.121933226	-0.179986303
Araneomorphae	Trechaleidae	Trechaleoides_biocellata	Specialists	7	7.9	7.8	8.5	-0.046996563	-0.031791834
Araneomorphae	Trochanteriidae	Platyoides_walteri	Ground hunters	1.8	2	4.5	4.75	-0.397940009	-0.375663614
Araneomorphae	Uloboridae	Hyptiotes_cavatus	Orb web weavers	0.915	1.015	1.155	1.13	-0.10116089	-0.046612401
Araneomorphae	Zodariidae	Chariobas_cylindraceus	Specialists	1.33	2.91	1.54	3.38	-0.06366908	-0.065023711
Araneomorphae	Zodariidae	Cyrioctea_spinifera	Specialists	1.62	2.47	1.57	2.41	0.013615362	0.010679911
Araneomorphae	Zodariidae	Diores_femoralis	Specialists	1.66	2.21	1.7	2.26	-0.010340833	-0.009716165
Araneomorphae	Zodariidae	Habronestes_raveni	Specialists	2.2	2.84	2.44	3.4	-0.044967146	-0.078160577
Araneomorphae	Zodariidae	Platnickia_elegans	Specialists	1.35	2	1.57	2.46	-0.065565884	-0.089905111
Araneomorphae	Zodariidae	Storena_cyanea	Specialists	3.08	5.33	4.16	6.83	-0.130542614	-0.107693495
Araneomorphae	Zodariidae	Subasteron_daviesae	Specialists	2.6	3.82	2.4	3.6	0.034762106	0.025760862
Araneomorphae	Zoropsidae	Austrotengella_toddae	Sheet web weavers	2.72	3.41	3.69	4.56	-0.132457462	-0.126210464
Araneomorphae	Zoropsidae	Griswoldia_transversa	Sheet web weavers	3.08	4.17	3.33	4.5	-0.033893517	-0.033076459
Araneomorphae	Zoropsidae	Kilyana_hendersoni	Sheet web weavers	3.76	5.28	4.64	5.92	-0.091330136	-0.049687784
