# Supplementary material for: Hunting Guild Mediates the Effects of Fecundity and Mortality on Sexual Size Dimorphism in Spiders
Source: Ecol Evol. 2026 Jun 30;16(7):e73731. doi: 10.1002/ece3.73731 (PMC13318513; doi:10.1002/ece3.73731)
Supplement: Supplementary file 2 — Data S2: Carapace_dataset_tree. [file ECE3-16-e73731-s012.zip]

Archive with 2 entries (1 files):
- ece373731-sup-0002-Supinfo2/
- ece373731-sup-0002-Supinfo2/ece373731-sup-0002-Supinfo2.nwk
