# Supplementary material for: Hunting Guild Mediates the Effects of Fecundity and Mortality on Sexual Size Dimorphism in Spiders
Source: Ecol Evol. 2026 Jun 30;16(7):e73731. doi: 10.1002/ece3.73731 (PMC13318513; doi:10.1002/ece3.73731)
Supplement: Supplementary file 2 — Data S2: Carapace_dataset_tree. [file ECE3-16-e73731-s012.zip › ece373731-sup-0002-Supinfo2/ece373731-sup-0002-Supinfo2.nwk]

((((Atypus_affinis:103.1330003,(Hexura_picea:34.4993,(Atypoides_gertschi:31.186369,Antrodiaetus_unicolor:31.186369):3.312931):68.63370033):169.1027649,((Cethegus_fugax:119.344301,Australothele_jamiesoni:119.344301):72.61936064,(((Bymainiella_terraereginae:64.889765,Scotinoecus_cinereopilosus:64.889765):19.445055,Allothele_australis:84.33482):28.40466315,(((Arbanitis_rapax:27.301964,(Cataxia_bolganupensis:6.546905,Cataxia_pulleinei:6.546905):20.755059):41.85438594,(((Eucteniza_relata:17.91839767,Eucteniza_cabowabo:17.91839767):36.5129813,(Apomastus_kristenae:46.2597665,Neoapachella_rothi:46.2597665):8.171612467):4.577295971,Myrmekiaphila_fluviatilis:59.00867494):10.14767501):15.16235017,(((Acanthogonatus_campanae:65.83254825,Kiama_lachrymoides:65.83254825):10.16056806,(((Bothriocyrtum_californicum:52.8818,Cyclocosmia_loricata:52.8818):12.884005,Stasimopus_mandelai:65.765805):6.129167577,(Synothele_arrakis:59.21493694,(Augacephalus_junodi:47.99376587,Theraphosa_apophysis:47.99376588):11.22117106):12.68003564):4.098143733):2.487495953,((Migas_variapalpus:41.68227033,Poecilomigas_abrahami:41.68227033):32.09230681,Atrax_robustus:73.77457714):4.706035119):5.838087851):28.42078304):79.2241785):80.27210362):43.69067372,((Misionella_mendensis:279.2413222,(Hypochilus_pococki:254.6543961,((Dysderocrates_egregius:50.51834498,Dysdera_enghoffi:50.51834498):157.5650542,(((((Diguetia_canities:43.9245345,Segestrioides_tofo:43.9245345):49.77251888,(Kibramoa_madrona:49.305058,Plectreurys_deserta:49.305058):44.39199538):19.47050151,Indicoblemma_monticola:113.1675549):10.46404017,Perania_nasuta:123.631595):72.90087141,((Stedocys_pagodas:183.9530272,((Spermophorides_heterogibbifera:145.7656324,(Pholcus_sveni:3.022877,Pholcus_gomerae:3.022877):142.7427554):13.0440433,Artema_atlanta:158.8096757):25.14335143):7.008350657,Drymusa_rengan:190.9613778):5.571088679):11.55093267):46.57099694):24.58692612):31.43327156,(((Neoleptoneta_rainesi:232.6847266,(Austrochilus_franckei:21.1138695,Thaida_peculiaris:21.1138695):211.5708572):18.17315987,((((((Pandava_sarasvati:157.8683574,(((Amaurobius_fenestralis:143.4042528,((Prodidomus_rufus:120.126988,(((Eutichurus_ravidus:64.597512,Olbus_jaguar:64.597512):26.55651837,(((Messapus_natalis:70.549701,Corinna_nitens:70.549701):3.375004583,(Serendib_volans:54.05586695,(((Graptartia_tropicalis:36.16943,(Echinax_longespina:34.240063,Castoponera_ciliata:34.240063):1.929367):4.272030357,Corinnomma_severum:40.44146036):5.660402851,Aetius_nocturnus:46.10186321):7.954003734):19.86883865):16.08825515,((((((Cheiracanthium_erraticum:16.840503,(Cheiracanthium_elegans:14.210586,Cheiracanthium_virescens:14.210586):2.629917):25.93794864,Cheiramiona_mlawula:42.77845164):10.77074863,(Cheiracanthium_striolatum:41.971643,Cheiracanthium_canariense:41.971643):11.57755727):27.38424139,(Titanebo_mexicanus:49.73198393,(Pedinopistha_stigmatica:28.649153,Pagiopalus_nigriventris:28.649153):21.08283093):31.20145773):6.218761626,(Onomastus_nigrimaculatus:83.35878344,((Hurius_vulpinus:72.82561283,((Neon_acoreensis:63.51031838,Pelegrina_aeneola:63.51031838):4.013428452,(Pseudeuophrys_nebrodensis:61.70873034,Bacelarella_dracula:61.70873034):5.815016485):5.301865997):8.352624798,(Holcolaetis_xerampelina:69.24199717,Cocalodes_macellus:69.24199717):11.93624046):2.180545814):3.793419855):1.484771548,(((Selenops_insularis:36.0958755,Selenops_cocheleti:36.0958755):5.044912333,(Karaops_raveni:37.01678,Garcorops_madagascar:37.01678):4.124007833):35.0709108,(Nuliodon_fishburni:48.645737,(Miturga_lineata:34.717383,Mituliodon_tarantulinus:34.717383):13.928354):27.56596163):12.42527621):1.375985898):1.141069637):20.26666804,(((((Pristidia_prima:52.82909768,(((Clubiona_huttoni:17.332035,Clubiona_consensa:17.332035):23.73813827,(Porrhoclubiona_genevensis:38.8718635,((Clubiona_neglecta:15.616587,Clubiona_terrestris:15.616587):18.014077,(Clubiona_comta:25.36887,Clubiona_brevipes:25.36887):8.261794):5.2411995):2.198309773):7.573096458,Pteroneta_saltans:48.64326973):4.185827948):3.837026955,Clubiona_corticalis:56.66612463):19.98266994,((Anyphaena_sabina:45.4365895,Xiruana_gracilipes:45.4365895):7.185818321,((Philisca_huapi:32.67094614,((Tomopisthes_varius:23.8918062,(((Monapia_dilaticollis:14.645203,Phidyle_punctipes:14.645203):4.5066325,(Oxysoma_saccatum:16.448836,Oxysoma_punctatum:16.448836):2.7029995):2.66998875,Gayenna_americana:21.82182425):2.06998195):3.169225967,Sanogasta_maculatipes:27.06103217):5.609913976):6.244566982,((Negayan_paduana:26.512086,(Ferrieria_echinata:23.998548,(Amaurobioides_maritima:19.013464,Amaurobioides_africana:19.013464):4.985084):2.513538):4.010104,Coptoprepes_campanensis:30.52219):8.393323125):13.7068947):24.02638675):4.236865816,Apostenus_californicus:80.88566038):10.44608866,(((Cithaeron_jocqueorum:76.5973612,(Jacaena_schwendingeri:72.8958525,Gallieniella_betroka:72.8958525):3.7015087):4.1535864,((Utivarachna_kinabaluensis:38.00011,Utivarachna_phyllicola:38.00011):35.91912325,Thysanina_absolvo:73.91923325):6.83171435):2.012081053,((Myandra_bicincta:39.1939,Molycria_broadwater:39.1939):22.92555035,((((Ammoxenus_amphalodes:15.770235,Ammoxenus_daedalus:15.770235):33.612242,Rastellus_florisbad:49.382477):10.57731632,(Poecilochroa_albomaculata:57.35440351,(Zelotes_manius:32.0220551,Civizelotes_medianoides:32.0220551):25.33234841):2.605389805):1.596012466,(Platyoides_walteri:59.83827112,(Drassodes_pubescens:55.41194814,Intruda_signata:55.41194814):4.426322989):1.717534658):0.5636445638):20.64357831):8.568720392):20.08894937):8.706289589):15.72853112,((Griswoldia_transversa:96.88026313,(Austrotengella_toddae:70.007546,Kilyana_hendersoni:70.007546):26.87271713):29.26570489,((Psechrus_senoculatus:104.1102488,(Stephanopoides_sexmaculata:75.26288534,(Epidius_parvati:69.21493556,(Boliscus_tuberculatus:47.89800982,((Phrynarachne_katoi:41.12773137,Simorcus_asiaticus:41.12773137):2.00998516,Bassaniodes_canariensis:43.13771654):4.760293285):21.31692574):6.047949772):28.84736349):17.75788093,((Phoneutria_fera:25.538543,Ctenus_crulsi:25.538543):54.65796415,(((Pisaurina_mira:54.04279356,Bradystichus_crispatus:54.04279356):9.140422234,Trechaleoides_biocellata:63.1832158):14.02552525,Ancylometes_bogotensis:77.20874104):2.9877661):41.67162261):4.277838277):9.709551095):7.548733673):4.405533898,(Midgee_thompsoni:137.2706696,(((Mamoea_pilosa:56.48289025,Poaka_graminicola:56.48289025):33.8603196,((Neoramia_setosa:69.23033171,Stiphidion_facetum:69.23033171):10.80981435,Cycloctenus_westlandicus:80.04014605):10.30306379):21.84244812,(((((Textrix_pinicola:10.205204,Textrix_caudata:10.205204):42.507485,Tegenaria_pagana:52.712689):7.541309781,((Eratigena_inermis:28.1339441,((Eratigena_fuesslini:17.833993,Eratigena_atrica:17.833993):7.257749167,Eratigena_montigena:25.09174217):3.042201933):23.98444058,(Pireneitega_luniformis:46.17212433,(Hololena_curta:33.369739,(Agelenopsis_aperta:16.206392,Barronopsis_barrowsi:16.206392):17.163347):12.80238533):5.94626035):8.135614098):11.60774807,Tamgrinia_palpator:71.86174685):21.80182827,(((Zanomys_californica:67.30822213,(Naevius_calilegua:51.444989,(Callevopsis_striata:44.764113,Malenella_nana:44.764113):6.680876):15.86323313):9.417814958,Chumma_inquieta:76.72603708):11.01344246,(Cybaeus_giganteus:12.679378,Cybaeus_morosus:12.679378):75.06010154):5.924095576):18.52208284):25.08501158):10.53911715):4.8995631,(((((((Storena_cyanea:50.36918233,(Habronestes_raveni:32.6669365,Subasteron_daviesae:32.6669365):17.70224583):10.41164692,Platnickia_elegans:60.78082925):18.33149265,Diores_femoralis:79.11232189):2.513786036,(Chariobas_cylindraceus:68.217367,Capheris_sp:68.217367):13.40874093):3.713781513,Cyrioctea_spinifera:85.33988944):19.92015998,Penestomus_egazini:105.2600494):29.83422389,((Phyxelida_bifoveata:33.014736,Phyxelida_tanganensis:33.014736):51.4540555,(((Themacrys_irrorata:44.018765,Malaika_longipes:44.018765):18.719044,(Vidole_capensis:46.736915,(Xevioso_kulufa:36.324955,Xevioso_orthomeles:36.324955):10.41196):16.000894):7.575703,Ambohima_sublima:70.313512):14.1552795):50.62548181):17.61507648):5.159007609):3.573066691,Cybaeolus_rastellus:161.4414241):23.14270304,Hyptiotes_cavatus:184.5841271):22.62842442,(Menneus_capensis:176.601003,Hersiliola_macullulata:176.601003):30.61154855):9.18367689,(((Ambicodamus_marae:16.477636,Oncodamus_decipiens:16.477636):183.1244989,(((Helvibis_longicauda:93.67249076,Dipoena_hortoni:93.67249075):6.352533984,Spintharus_flavidus:100.0250247):77.08164596,(((((((Mollemeta_edwardsi:51.64106467,Metabus_ebanoverde:51.64106467):7.237307083,Leucauge_celebesiana:58.87837175):6.966161764,Pinkfloydia_harveii:65.84453352):47.19461668,(Mimetus_banksi:69.45711615,Gelanor_latus:69.45711615):43.58203405):33.22248609,(Nanoa_enana:133.2633497,(((Lepthyphantes_mauli:78.04287714,((Canariellanum_albidum:38.55511175,Paikiniana_keikoae:38.55511175):3.600842015,Mermessus_bryantae:42.15595377):35.88692338):16.58774542,(Microlinyphia_dana:47.06560661,Orsonwelles_polites:47.06560661):47.56501594):18.16344681,Weintrauboa_yele:112.7940694):20.46928033):12.99828659):9.712374401,((Nesticella_brevipes:147.9682352,(((Mysmena_leichhardti:45.6311935,Mysmena_tasmaniae:45.6311935):95.41037712,Epeirotypus_chavarria:141.0415706):4.980644813,(Chileotaxus_sans:135.5804209,Gaucelmus_augustinus:135.5804209):10.44179451):1.946019805):4.998994251,((Phonognatha_graeffei:77.343294,(Zygiella_atrica:0.663842,Zygiella_x-notata:0.663842):76.679452):25.22866932,((((Cyclosa_bifurcata:46.75870984,(Mangora_maculata:31.114449,Mangora_acalypha:31.114449):15.64426085):1.084200795,(((Metepeira_labyrinthea:30.234551,Perilla_teres:30.234551):6.2496325,Araneus_diadematus:36.4841835):7.832993013,(((Araneus_angulatus:34.3933625,Araniella_opisthographa:34.3933625):4.818342083,(Gibbaranea_occidentalis:6.96059,Gibbaranea_gibbosa:6.96059):32.25111459):2.178597939,((Hypsosinga_sanguinea:36.4532985,(Cercidia_prominens:33.375882,(Nuctenea_umbratica:18.381486,(Larinioides_cornutus:13.75024,Larinioides_sclopetarius:13.75024):4.631246):14.994396):3.0774165):3.4015959,((Araneus_sturmi:13.252727,Araneus_triguttatus:13.252727):22.410667,(Neoscona_crucifera:18.564035,Neoscona_adianta:18.564035):17.099359):4.1915004):1.535408122):2.926873991):3.525734132):1.050888827,(Argiope_bruennichi:30.740876,Mecynogea_lemniscata:30.740876):18.15292347):17.84910032,Verrucosa_arenata:66.74289979):35.82906352):50.39526616):3.006781207):18.88949117,((((Nephilengys_papuana:34.4345485,Nephilengys_malabarensis:34.4345485):43.92074183,(Herennia_multipuncta:41.907634,Herennia_etruscilla:41.907634):36.44765633):56.73596305,((Nephilingis_dodo:20.856912,Nephilingis_cruentata:20.856912):97.1073415,(Trichonephila_fenestrata:37.138291,(Trichonephila_clavata:32.190906,Trichonephila_senegalensis:32.190906):4.947385):80.8259625):17.12699989):37.3879477,((Chilenodes_australis:158.1156736,Scharffia_chinja:158.1156736):12.13115102,(Symphytognatha_picta:166.5089949,(((Raveniella_luteola:13.421018,Raveniella_peckorum:13.421018):133.8419078,(Acrobleps_hygrophilus:141.2088904,(Elanapis_aisen:128.0310125,(Tasmanapis_strahan:116.028037,(Zealanapis_armata:53.682375,Maxanapis_bartle:53.682375):62.345662):12.0029755):13.17787792):6.054035396):10.10938506,((Anapisona_kethleyi:119.414192,Pseudanapis_parocula:119.414192):27.739969,Crassanapis_cekalovici:147.154161):10.21814987):9.136684037):3.737829757):2.232376419):2.384300778):2.243168827):22.49546419):7.20383289,(Gandanameno_spenceri:15.943738,Dresserus_kannemeyeri:15.943738):190.8622298):9.590260671):14.22618041,Eriauchenius_workmani:230.6224088):20.23547765):8.944083138,(Gradungula_sorenseni:213.714855,Archoleptoneta_schusteri:213.714855):46.08711461):50.87262413):5.251845223):50.15995352,Liphistius_murphyorum:366.0863925);
