# Supplementary material for: Hunting Guild Mediates the Effects of Fecundity and Mortality on Sexual Size Dimorphism in Spiders
Source: Ecol Evol. 2026 Jun 30;16(7):e73731. doi: 10.1002/ece3.73731 (PMC13318513; doi:10.1002/ece3.73731)
Supplement: Supplementary file 3 — Data S3: Carapace_Fecundity_data. [file ECE3-16-e73731-s008.csv]

family	species	species (original name)	hunting_guild	male_carapace_width_mm	female_carapace_width_mm	male_carapace_length_mm	female_carapace_length_mm	eggs_per_clutch
Lycosidae	Allocosa_funerea	Allocosa_funerea	Ground hunters	1.35	1.8	1.93	2.6	51.37
Pholcidae	Artema_atlanta	Artema_atlanta	Space web weavers	3.8	3.775	3.8	3.6	11
Pholcidae	Aymaria_sp._Br16-188	Aymaria calilegua	Space web weavers	0.87	1.2	NA	NA	79
Pholcidae	Belisana_australis	Belisana_australis	Space web weavers	0.84	0.77	0.83	0.78	9
Pholcidae	Carapoia_crasto	Carapoia_crasto	Space web weavers	1.4	1.09	NA	NA	29
Pholcidae	Guaranita_cf._yaculica	Guaranita_munda	Space web weavers	0.45	0.48	0.53	0.53	6.5
Pholcidae	Holocneminus_sp._1_EPM-2015	Holocneminus multiguttatus	Space web weavers	0.8	0.89	0.84	0.8	12.5
Pholcidae	Hoplopholcus_asiaeminoris	Hoplopholcus_asiaeminoris	Space web weavers	1.95	1.83	2.17	2.62	77
Pholcidae	Litoporus_sp._Br15-107	Litoporus aerius	Space web weavers	0.9	0.7	0.6	0.7	20
Sicariidae	Loxosceles_laeta	Loxosceles_laeta	Ambush hunters	3.1	3.1	3.27	3.55	23.25
Pholcidae	Mesabolivar_spinulosus	Mesabolivar_spinulosus	Space web weavers	1.65	1.2	NA	NA	6
Pholcidae	Metagonia_amica	Metagonia_amica	Space web weavers	0.975	0.8	0.8	0.9	46
Pholcidae	Metagonia_conica	Metagonia_conica	Space web weavers	0.9	0.753	0.8	0.7	26.3
Microhexuridae	Microhexura_montivaga	Microhexura_montivaga	Specialists	1	1.07	1.2	1.32	8
Pholcidae	Micropholcus_fauroti	Micropholcus_fauroti	Space web weavers	0.95	0.8	0.97	0.8	13
Pholcidae	Modisimus_culicinus	Modisimus_culicinus	Space web weavers	0.65	0.59	0.57	0.54	15
Pholcidae	Panjange_cavicola	Panjange_cavicola	Space web weavers	1.1	1.1	1.15	1.2	18.3
Pholcidae	Panjange_lanthana	Panjange_lanthana	Space web weavers	1.05	1.07	NA	NA	16
Lycosidae	Pardosa_alacris	Pardosa_alacris	Ground hunters	3.54	3.6	4.69	4.72	79
Lycosidae	Pardosa_lugubris	Pardosa_lugubris	Ground hunters	2.35	2.85	1.89	NA	54
Lycosidae	Pardosa_palustris	Pardosa_palustris	Ground hunters	NA	NA	2.7	2.75	73
Lycosidae	Pardosa_saltans	Pardosa_saltans	Ground hunters	NA	NA	2.6	3.15	81
Pholcidae	Pholcus_phalangioides	Pholcus_phalangioides	Space web weavers	1.74	1.85	2.75	2.75	34
Phrurolithidae	Phrurolithus_festivus	Phrurolithus_festivus	Ground hunters	1.06	0.97	1.27	1.2	7
Pholcidae	Physocyclus_enaulus	Physocyclus_enaulus	Space web weavers	1.9	1.67	2.55	2.2	24.5
Pholcidae	Physocyclus_globosus	Physocyclus_globosus	Space web weavers	1.19	1.19	1.23	1.23	37
Pholcidae	Priscula_venezuelana	Priscula_venezuelana	Space web weavers	2.1	2.675	2.7	2.85	23.5
Pholcidae	Psilochorus_hesperus	Psilochorus_imitatus	Space web weavers	1.05	1.17	1.2	1.2	9
Pholcidae	Savarna_kraburiensis	Savarna_kraburiensis	Space web weavers	1.34	1	1.04	0.89	15.5
Zodariidae	Selamia_reticulata	Selamia_reticulata	Specialists	2.3	2.4	3.2	3.7	23.1
Sicariidae	Sicarius_tropicus	Sicarius_tropicus	Ambush hunters	2.73	2.7	6.05	5.9	17
Pholcidae	Spermophora_akwamu	Spermophora_akwamu	Space web weavers	0.6	0.6	NA	NA	32
Pholcidae	Spermophora_mau	Spermophora_mau	Space web weavers	1.15	1.2	NA	NA	38
Pholcidae	Stygopholcus_cf._absoloni	Stygopholcus_absoloni	Space web weavers	2.25	2.1	2.18	2.4	19
Pholcidae	Systenita_prasina	Systenita_prasina	Space web weavers	0.8	0.825	0.6	0.5	58
Pholcidae	Tissahamia_kottawagamaensis	Tissahamia_kottawagamaensis	Space web weavers	0.98	1	0.81	1	15
Zodariidae	Zodarion_rubidum	Zodarion_rubidum	Specialists	0.75	1.43	1.25	2.02	62
Zodariidae	Zodarion_styliferum	Zodarion_styliferum	Specialists	1.24	1.22	1.54	1.81	4.2
Zoropsidae	Zoropsis_spinimana	Zoropsis_spinimana	Sheet web weavers	5.6	5.9	6.6	7	63.3
Theridiidae	Parasteatoda_tepidariorum	Parasteatoda_tepidariorum	Space web weavers	1.53	2.03	NA	NA	229.5
Agelenidae	Agelenopsis_aperta	Agelenopsis_aperta	Sheet web weavers	3.39	3.41	NA	NA	258.8
Pisauridae	Ancylometes_bogotensis	Ancylometes_bogotensis	Sheet web weavers	8.6	9.8	NA	NA	350
Araneidae	Araniella_cucurbitina	Araniella_cucurbitina	Orb web weavers	NA	1.95	NA	NA	52
Cheiracanthiidae	Cheiracanthium_inclusum	Cheiracanthium_inclusum	Other hunters	1.47	1.62	NA	NA	38
Cheiracanthiidae	Cheiracanthium_mildei	Cheiracanthium_mildei	Other hunters	2.3	2.3	NA	NA	35.4
Hahniidae	Cicurina_sp.	Cicurina_sp.	Sheet web weavers	1.57	1.45	NA	NA	6.5
Araneidae	Cyrtophora_moluccensis	Cyrtophora_moluccensis	Orb web weavers	1.3	6.5	NA	NA	1250
Lycosidae	Geolycosa_turricola	Geolycosa_turricola	Ground hunters	NA	3.65	NA	NA	24
Lycosidae	Hogna_helluo	Hogna_helluo	Ground hunters	4.16	6.1	NA	NA	115.83
Filistatidae	Kukulcania_hibernalis	Kukulcania_hibernalis	Sensing web weavers	NA	4.1	NA	NA	129
Sicariidae	Loxosceles_reclusa	Loxosceles_reclusa	Ambush hunters	2.69	2.69	NA	NA	50.51
Lycosidae	Hogna_carolinensis	Hogna_carolinensis	Ground hunters	NA	9.48	NA	NA	320
Salticidae	Lyssomanes_viridis	Lyssomanes_viridis	Other hunters	2.08	2.5	NA	NA	42.7
Salticidae	Maevia_inclemens	Maevia_inclemens	Other hunters	2.1	2.3	NA	NA	21.07
Tetragnathidae	Metellina_mengei	Metellina_mengei	Orb web weavers	1.72	1.45	NA	NA	90.55
Tetragnathidae	Metellina_segmentata	Metellina_segmentata	Orb web weavers	2.76	2.68	NA	NA	48.75
Araneidae	Metepeira_sp.	Metepeira_sp.	Orb web weavers	2.24	2.67	NA	NA	60.78
Thomisidae	Misumenops_celer	Misumenops_celer	Ambush hunters	1.28	1.65	NA	NA	144.9
Araneidae	Nephila_clavipes	Nephila_clavipes	Orb web weavers	5.49	6.24	NA	NA	701
Araneidae	Nephila_edulis	Nephila_edulis	Orb web weavers	NA	7.6	NA	NA	383
Linyphiidae	Neriene_radiata	Neriene_radiata	Sheet web weavers	1.43	1.4	NA	NA	66
Uloboridae	Octonoba_sinensis	Octonoba_sinensis	Orb web weavers	4.93	3.94	NA	NA	78
Oxyopidae	Oxyopes_salticus	Oxyopes_salticus	Other hunters	NA	1.55	NA	NA	26.33
Lycosidae	Pardosa_amentata	Pardosa_amentata	Ground hunters	NA	2.73	NA	NA	81.98
Lycosidae	Pardosa_californica	Pardosa_californica	Ground hunters	NA	2.16	NA	NA	29
Lycosidae	Pardosa_lapidicina	Pardosa_lapidicina	Ground hunters	NA	2.63	NA	NA	49
Lycosidae	Pardosa_nigriceps	Pardosa_nigriceps	Ground hunters	NA	2.16	NA	NA	37.44
Lycosidae	Pardosa_pullata	Pardosa_pullata	Ground hunters	NA	1.96	NA	NA	34.07
Lycosidae	Pardosa_saxatilis	Pardosa_saxatilis	Ground hunters	1.49	1.58	NA	NA	25.5
Oxyopidae	Peucetia_viridans	Peucetia_viridans	Other hunters	2.78	3.2	NA	NA	194
Salticidae	Phidippus_audax	Phidippus_audax	Other hunters	4.2	4.4	NA	NA	77.4
Salticidae	Phidippus_clarus	Phidippus_clarus	Other hunters	3.2	4.05	NA	NA	135.3
Salticidae	Phidippus_princeps	Phidippus_princeps	Other hunters	2.7	3.25	NA	NA	68.3
Salticidae	Phidippus_purpuratus	Phidippus_purpuratus	Other hunters	3.7	3.9	NA	NA	127.2
Lycosidae	Pirata_sedentarius	Pirata_sedentarius	Ground hunters	NA	2.75	NA	NA	54
Linyphiidae	Pityohyphantes_phrygianus	Pityohyphantes_phrygianus	Sheet web weavers	1.68	1.6	NA	NA	43.2
Lycosidae	Schizocosa_avida	Schizocosa_avida	Ground hunters	3	3.62	NA	NA	83.5
Lycosidae	Schizocosa_retrorsa	Schizocosa_retrorsa	Ground hunters	2.38	2.52	NA	NA	38
Tetragnathidae	Tetragnatha_laboriosa	Tetragnatha_laboriosa	Orb web weavers	1.16	1.3	NA	NA	53
