# Supplementary material for: Hunting Guild Mediates the Effects of Fecundity and Mortality on Sexual Size Dimorphism in Spiders
Source: Ecol Evol. 2026 Jun 30;16(7):e73731. doi: 10.1002/ece3.73731 (PMC13318513; doi:10.1002/ece3.73731)
Supplement: Supplementary file 4 — Data S4: Carapace_Fecundity_tree. [file ECE3-16-e73731-s013.zip › ece373731-sup-0004-Supinfo4/ece373731-sup-0004-Supinfo4.tre]

(((Selamia_reticulata:0.08606665827,(((((((((Parasteatoda_tepidariorum:0.08542510121,Octonoba_sinensis:0.05141700405):0.01575657895,(Araniella_cucurbitina:0.06920077973,Cyrtophora_moluccensis:0.07816764133):0.01582236842):0.007919701598,(Piratula_minuta:0.03297697368,Pirata_sedentarius:0.04070723684):0.0473434563):0.01094413891,(((Cheiracanthium_inclusum:0.05312728436,Cheiracanthium_mildei:0.06266218933):0.0204063014,Ancylometes_bogotensis:0.07433054071):0.01362336811,(Misumenops_celer:0.07548901551,(Oxyopes_salticus:0.04874226006,Peucetia_viridans:0.04599458204):0.008721510808):0.01598189505):0.004187440036):0.003506790964,((Agelenopsis_aperta:0.07594229715,Metepeira_sp.:0.0714261239):0.009030633224,((Nephila_clavipes:0.03703687673,Nephila_edulis:0.04717364958):0.01483347039,(Neriene_radiata:0.05833333333,Pityohyphantes_phrygianus:0.09956140351):0.03779810855):0.0146535773):0.005868209036):0.00269727205,((Kukulcania_hibernalis:0.1295795641,Loxosceles_reclusa:0.112525699):0.01418200041,(Metellina_mengei:0.02039473684,Metellina_segmentata:0.04276315789):0.09371273643):0.01218759637):0.00591029117,(Maevia_inclemens:0.09919433594,(Lyssomanes_viridis:0.08283223684,(Phidippus_clarus:0.04989331437,(Phidippus_purpuratus:0.03414127424,(Phidippus_audax:0.01605937922,Phidippus_princeps:0.004993252362):0.01849030471):0.00273826458):0.03558881579):0.009358295641):0.03092169511):0.01142899363,Cicurina_sp.:0.08002919803):0.008252051967,((Hogna_helluo:0.06338110902,Hogna_carolinensis:0.04188204887):0.02066347509,(Geolycosa_turricola:0.06811920604,((Schizocosa_avida:0.03958333333,Schizocosa_retrorsa:0.05515350877):0.004156536041,(Pardosa_lapidicina:0.04934777677,(((Pardosa_californica:0.03390092879,Pardosa_palustris:0.02925696594):0.01010186757,Pardosa_amentata:0.05305602716):0.003388157895,(Pardosa_saxatilis:0.03120015949,(Pardosa_nigriceps:0.02312030075,Pardosa_pullata:0.0295112782):0.01090510367):0.009769736842):0.005915381125):0.01821188501):0.00260447817):0.006227972274):0.01247378701):0.09917733054):0,(((((((((((Artema_atlanta:0.1131445312,Pardosa_lugubris:0.2243554688):0.01408623589,((Mesabolivar_spinulosus:0.08042743389,Psilochorus_hesperus:0.1008225661):0.01604614258,(Micropholcus_fauroti:0.09906311035,(Physocyclus_enaulus:0.09013671875,Physocyclus_globosus:0.07548828125):0.01968688965):0.005438232422):0.002710639106):0.003114318848,(Guaranita_cf._yaculica:0.1079984225,(Belisana_australis:0.1075597426,Spermophora_akwamu:0.09869025735):0.004501577524):0.008164978027):0.002906188965,((Pholcus_phalangioides:0.0889831543,Savarna_kraburiensis:0.0828918457):0.01196986607,((Metagonia_amica:0.1202059659,Stygopholcus_cf._absoloni:0.08916903409):0.01292266846,(Panjange_lanthana:0.08583333333,(Panjange_cavicola:0.1106770833,Tissahamia_kottawagamaensis:0.07682291667):0.01104166667):0.005827331543):0.001116071429):0.00612701416):0.003653335571,((Litoporus_sp._Br15-107:0.1045070482,Systenita_prasina:0.1173679518):0.01684494019,((Modisimus_culicinus:0.0763671875,Spermophora_mau:0.0923828125):0.01191914876,(Microhexura_montivaga:0.1221732003,(Loxosceles_laeta:0.0997750947,Sicarius_tropicus:0.1127249053):0.02157679967):0.009174601237):0.001514434814):0.0002864837646):0.003447341919,Metagonia_conica:0.08679599762):0.002693748474,((Carapoia_crasto:0.08338134766,Hoplopholcus_asiaeminoris:0.06974365234):0.007478841146,(Holocneminus_sp._1_EPM-2015:0.08565615699,Priscula_venezuelana:0.108093843):0.006583658854):0.003689852628):0.00878573331,Aymaria_sp._Br16-188:0.07711245888):0.01033871299,(Phrurolithus_festivus:0.09211588542,Zoropsis_spinimana:0.07038411458):0.007181222098):0.004293387277,((Pardosa_alacris:0.003040540541,Pardosa_saltans:0.006334459459):0.06912977431,Allocosa_funerea:0.06962890625):0.01543810614):0.003995487608,(Zodarion_rubidum:0.05434151786,Zodarion_styliferum:0.05815848214):0.02955834173):0):2.350003525e-11,Tetragnatha_laboriosa:0.2853472378);
