# Supplementary material for: Hunting Guild Mediates the Effects of Fecundity and Mortality on Sexual Size Dimorphism in Spiders
Source: Ecol Evol. 2026 Jun 30;16(7):e73731. doi: 10.1002/ece3.73731 (PMC13318513; doi:10.1002/ece3.73731)
Supplement: Supplementary file 5 — Data S5: Carapace_Mortality_data. [file ECE3-16-e73731-s003.csv]

family	species	hunting_guild	SDI_CarapaceLength	SDI_CarapaceWidth	SDI_Mortality
Liocranidae	Agroeca_cuprea	Ground hunters	0.063	0.006	0.069
Liocranidae	Agroeca_proxima	Ground hunters	0.279	0.224	0.042
Lycosidae	Alopecosa_pulvurulenta	Ground hunters	0.075	0.056	-0.044
Amaurobiidae	Amaurobis_similis	Sheet web weavers	0.115	0.029	-0.529
Linyphiidae	Bolyphantes_alticeps	Sheet web weavers	-0.063	-0.027	0.074
Hahniidae	Cryphoeca_sylvicola	Sheet web weavers	-0.114	-0.171	0.201
Gnaphosidae	Drassodes_cervinus	Ground hunters	0.122	0.155	-0.022
Gnaphosidae	Drassodes_lapidosus	Ground hunters	0.2	0.181	-0.021
Gnaphosidae	Drassodes_pubescens	Ground hunters	0.028	-0.003	-0.065
Dysderidae	Dysdera_erythrina	Specialists	0	0.028	0.27
Dysderidae	Harpactea_hombergei	Specialists	-0.029	0	-0.16
Dysderidae	Harpactocrates_ravastellus	Specialists	0.076	0.029	-0.505
Linyphiidae	Improphantes_improbulus	Sheet web weavers	-0.073	-0.092	-0.069
Linyphiidae	Mansuphantes_mansuetus	Sheet web weavers	-0.14	-0.181	-0.048
Linyphiidae	Micrargus_herbigradus	Sheet web weavers	-0.008	-0.037	-0.168
Linyphiidae	Microneta_viaria	Sheet web weavers	-0.368	-0.333	0.002
Linyphiidae	Monocephalus_fuscipes	Sheet web weavers	-0.088	-0.032	0.029
Oonipidae	Oonops_procerus	Ground hunters	0.035	-0.033	0.081
Amaurobiidae	Paracoelotes_pyrenaeus	Sheet web weavers	-0.023	-0.045	-0.761
Lycosidae	Pardosa_bifasciata	Ground hunters	0.042	0.076	0.226
Lycosidae	Pardosa_lugubris	Ground hunters	0.189	0.293	0.575
Liocranidae	Phrurolithus_minimus	Ground hunters	-0.056	-0.118	0.031
Theridiidae	Robertus_lividus	Space web weavers	0.077	0.047	0.084
Linyphiidae	Tapinocyba_affinis	Sheet web weavers	-0.09	-0.136	-0.136
Agelenidae	Tegenaria_agrestis	Sheet web weavers	-0.512	-0.516	0.135
Agelenidae	Tegenaria_fuesslini	Sheet web weavers	0.036	0	-0.932
Agelenidae	Tegenaria_picta	Sheet web weavers	-0.321	-0.321	0
Linyphiidae	Tenuiphantes_flavipes	Sheet web weavers	-0.083	-0.013	0.038
Linyphiidae	Tenuiphantes_mengei	Sheet web weavers	-0.043	-0.059	0.017
Linyphiidae	Tenuiphantes_tenebricola	Sheet web weavers	0.02	0.03	0.035
Linyphiidae	Tenuiphantes_tenuis	Sheet web weavers	0.103	0.13	-0.019
Linyphiidae	Tenuiphantes_zimmermanni	Sheet web weavers	0.061	0.087	0.033
Linyphiidae	Walckenaeria_acuminata	Sheet web weavers	0.031	0.067	0.026
Linyphiidae	Walckenaeria_corniculans	Sheet web weavers	0.085	0.122	0.072
Linyphiidae	Walckenaeria_dalmasi	Sheet web weavers	0.02	0.029	-0.192
Gnaphosidae	Zelotes_aeneus	Ground hunters	0.259	0.266	-0.467
Gnaphosidae	Zelotes_apricorum	Ground hunters	0.096	0.071	-0.231
Gnaphosidae	Zelotes_civicus	Ground hunters	0.126	0.11	0.197
Gnaphosidae	Zelotes_manius	Ground hunters	0.1	0.091	-0.308
Zodariidae	Zodarion_marginiceps	Specialists	0.094	0.053	-0.358
