# Supplementary material for: Hunting Guild Mediates the Effects of Fecundity and Mortality on Sexual Size Dimorphism in Spiders
Source: Ecol Evol. 2026 Jun 30;16(7):e73731. doi: 10.1002/ece3.73731 (PMC13318513; doi:10.1002/ece3.73731)
Supplement: Supplementary file 6 — Data S6: Carapace_Mortality_tree. [file ECE3-16-e73731-s020.txt]

((Oonops_procerus:140.8253832,((Harpactocrates_ravastellus:57.19206298,Dysdera_erythrina:57.19206298):21.12484339,Harpactea_hombergei:78.31690638):62.50847687):169.8492105,(((((Amaurobis_similis:143.4042528,(((Agroeca_cuprea:20.002096,Agroeca_proxima:20.002096):71.32965304,(Phrurolithus_minimus:82.76302865,((Zelotes_aeneus:36.53738508,((Zelotes_apricorum:26.188685,Zelotes_manius:26.188685):5.8333701,Zelotes_civicus:32.0220551):4.515329977):25.01842071,(Drassodes_lapidosus:22.7986245,(Drassodes_pubescens:19.969779,Drassodes_cervinus:19.969779):2.8288455):38.75718128):21.20722287):8.568720392):44.52377008,((Pardosa_bifasciata:17.11632537,Pardosa_lugubris:17.11632538):12.79349466,Alopecosa_pulvurulenta:29.90982004):105.9456991):7.548733673):4.405533898,((Tegenaria_fuesslini:25.09174217,(Tegenaria_agrestis:21.6184275,Tegenaria_picta:21.6184275):3.473314667):27.02664251,Paracoelotes_pyrenaeus:52.11838468):95.69140201):4.8995631,Zodarion_marginiceps:152.7093498):8.7320743,Cryphoeca_sylvicola:161.4414241):54.95480435,(Robertus_lividus:177.1066707,((Bolyphantes_alticeps:52.27689489,((Mansuphantes_mansuetus:41.98234172,Improphantes_improbulus:41.98234171):7.141346104,((Tenuiphantes_mengei:18.08965633,Tenuiphantes_tenuis:18.08965633):8.486802534,((Tenuiphantes_tenebricola:16.208835,Tenuiphantes_zimmermanni:16.208835):8.6904075,Tenuiphantes_flavipes:24.8992425):1.677216367):22.54722895):3.153207077):25.76598224,(Microneta_viaria:44.48229018,(((Monocephalus_fuscipes:19.114047,Tapinocyba_affinis:19.114047):19.44106475,(Walckenaeria_acuminata:19.6308422,(Walckenaeria_dalmasi:15.37767325,Walckenaeria_corniculans:15.37767325):4.25316895):18.92426955):1.924816673,Micrargus_herbigradus:40.47992842):4.00236176):33.56058696):99.06379355):39.28955775):94.27836532);
