# Supplementary material for: Hunting Guild Mediates the Effects of Fecundity and Mortality on Sexual Size Dimorphism in Spiders
Source: Ecol Evol. 2026 Jun 30;16(7):e73731. doi: 10.1002/ece3.73731 (PMC13318513; doi:10.1002/ece3.73731)
Supplement: Supplementary file 7 — Data S7: Hosseini_Ecology&SSDinSpiders_MainWorkspace. [file ECE3-16-e73731-s017.R]

PREPARATION:
setwd("C:/Users/Hp/Desktop")
library(ape)
library(caper)
library(BiocManager)
library(ggtree)
library(tidyverse)
library(ggtreeExtra)
library(readxl)
library(readr)
library(stringr)
library(terra)
library(arakno)
library(phytools)
library(MCMCglmm)
library(ggnewscale)
library(RColorBrewer)
library(gridExtra)
library(cowplot)
library(tidyr)
library(dplyr)
library(tidyr)
library(ggplot2)
library(ggsignif)
library(ggpubr)
library(wesanderson)
library(patchwork)
"**********************************************************************************************************"
# Q1 : SSD ~ Hunting guild--------------------------
## CW-------------------------------

# Read carapace trait dataset
carapace_data <- read.csv("C:/Users/Hp/Desktop/Hosseini_Ecology&SSDinSpiders_Carapace_Traits_with_Trees/Carapace_dataset.csv")
carapace_tree <- read.tree("C:/Users/Hp/Desktop/Hosseini_Ecology&SSDinSpiders_Carapace_Traits_with_Trees/Carapace_dataset_tree.nwk")


### DATA PREPARATION 
# Ensure species names and guild categories are factors
carapace_data$species <- as.factor(carapace_data$species)
carapace_data$guild   <- as.factor(carapace_data$hunting_guild)

# Optional: rename "family" column if it exists
if ("family" %in% names(carapace_data)) {
  names(carapace_data)[names(carapace_data) == "family"] <- "tax_family"
}


### MATCH SPECIES BETWEEN DATASET AND TREE 
# Identify species present in BOTH the dataset and phylogeny
common_species <- intersect(carapace_data$species, carapace_tree$tip.label)

# Keep only these species in the dataset
df <- carapace_data[carapace_data$species %in% common_species, ]

# Drop unmatched species from the tree
carapace_tree <- drop.tip(carapace_tree,
                          setdiff(carapace_tree$tip.label, common_species))


### CREATE SSD METRIC: SSD.CW
# Calculate log10 sexual size dimorphism for carapace width
# SSD.CW = log10(Male CW / Female CW)
df$SSD.CW <- log10(df$male_carapace_width_mm / df$female_carapace_width_mm)

# Explanation:
#  > 0  ??? male-biased SSD
#  < 0  ??? female-biased SSD
#  = 0  ??? no dimorphism


### SET REFERENCE LEVEL FOR HUNTING GUILD
# Choose one guild as the baseline (change manually as needed)
df$guild <- relevel(df$guild, ref = "Space web weavers")
# You can later change this to test other guilds:
# df$guild <- relevel(df$guild, ref = "Ambush hunters")
# df$guild <- relevel(df$guild, ref = "Orb web builders")
# etc.


### COMPUTE PHYLOGENETIC INVERSE MATRIX
# The A-inverse matrix represents phylogenetic covariances
Ainv_list <- inverseA(carapace_tree, nodes = "TIPS", scale = TRUE)
Ainv <- Ainv_list$Ainv


### SPECIFY PRIORS FOR MCMC MODEL
# Weakly informative priors generally recommended for SSD studies
prior_phylo <- list(
  G = list(G1 = list(V = 1, nu = 0.002)),  # phylogenetic random effect variance
  R = list(V = 1, nu = 0.002)              # residual variance
)


### MCMC SETTINGS
nitt   <- 200000   # total iterations
burnin <- 50000    # discarded as warm-up
thin   <- 100      # thinning interval to reduce autocorrelation


### FIT THE PHYLOGENETIC MCMC MODEL
set.seed(123)
m_phylo <- MCMCglmm(
  fixed    = SSD.CW ~ guild,       # fixed effect: guild differences in SSD
  random   = ~ species,            # species-level phylogenetic effect
  ginverse = list(species = Ainv), # insert phylogenetic structure
  family   = "gaussian",           # SSD is continuous
  data     = df,
  prior    = prior_phylo,
  nitt     = nitt,
  burnin   = burnin,
  thin     = thin,
  verbose  = TRUE,
  pr       = TRUE                  # needed for posterior predictions and R�
)


### SUMMARIZE FIXED EFFECTS 
fixed_summary <- data.frame(
  Term       = rownames(summary(m_phylo)$solutions),
  Post.Mean  = summary(m_phylo)$solutions[, "post.mean"],
  CI.Lower   = summary(m_phylo)$solutions[, "l-95% CI"],
  CI.Upper   = summary(m_phylo)$solutions[, "u-95% CI"],
  pMCMC      = summary(m_phylo)$solutions[, "pMCMC"],
  Eff.Samp   = summary(m_phylo)$solutions[, "eff.samp"]
)


### PHYLOGENETIC & RESIDUAL VARIANCES
phylo_var <- posterior.mode(m_phylo$VCV[, "species"])
resid_var  <- posterior.mode(m_phylo$VCV[, "units"])


### COMPUTE MARGINAL & CONDITIONAL R�
# R2m = variance explained by fixed effects only
# R2c = variance explained by fixed + random (phylogeny) effects

V_fixed <- var(predict(m_phylo, marginal = NULL))
V_phylo <- mean(m_phylo$VCV[, "species"])
V_resid <- mean(m_phylo$VCV[, "units"])

R2m <- V_fixed / (V_fixed + V_phylo + V_resid)
R2c <- (V_fixed + V_phylo) / (V_fixed + V_phylo + V_resid)

 
### DIC METRIC (MODEL FIT) 
DIC_val <- m_phylo$DIC
DeltaDIC <- 0         # Only one model
Weight    <- 1        # Only one model


### COMBINE ALL OUTPUT INTO FINAL TABLE
output_table <- fixed_summary %>%
  mutate(
    phylo_var  = phylo_var,
    resid_var  = resid_var,
    R2m        = R2m,
    R2c        = R2c,
    DIC        = DIC_val,
    DeltaDIC   = DeltaDIC,
    Weight     = Weight
  )


### PRINT RESULTS 
print(output_table)
"**********************************************************************************************************"
### CL-------------------------------

### LOAD DATA AND PHYLOGENY
carapace_data <- read.csv("C:/Users/Hp/Desktop/Hosseini_Ecology&SSDinSpiders_Carapace_Traits_with_Trees/Carapace_dataset.csv")
carapace_tree <- read.tree("C:/Users/Hp/Desktop/Hosseini_Ecology&SSDinSpiders_Carapace_Traits_with_Trees/Carapace_dataset_tree.nwk")


### DATA PREPARATION 
# Ensure species names and guild categories are factors
carapace_data$species <- as.factor(carapace_data$species)
carapace_data$guild   <- as.factor(carapace_data$hunting_guild)


# Optional: rename "family" column if it exists
if ("family" %in% names(carapace_data)) {
  names(carapace_data)[names(carapace_data) == "family"] <- "tax_family"
}


## MATCH SPECIES BETWEEN DATASET AND TREE
# Identify species present in BOTH the dataset and phylogeny
common_species <- intersect(carapace_data$species, carapace_tree$tip.label)

# Keep only these species in the dataset
df <- carapace_data[carapace_data$species %in% common_species, ]

# Drop unmatched species from the tree
carapace_tree <- drop.tip(carapace_tree,
                          setdiff(carapace_tree$tip.label, common_species))


### CREATE SSD METRIC: SSD.CL
# Calculate log10 sexual size dimorphism for carapace width
# SSD.CL = log10(Male CL / Female CL)
df$SSD.CL <- log10(df$male_carapace_length_mm / df$female_carapace_length_mm)

# Explanation:
#  > 0  ??? male-biased SSD
#  < 0  ??? female-biased SSD
#  = 0  ??? no dimorphism


### SET REFERENCE LEVEL FOR HUNTING GUILD
# Choose one guild as the baseline (change manually as needed)
df$guild <- relevel(df$guild, ref = "Space web weavers")
# You can later change this to test other guilds:
# df$guild <- relevel(df$guild, ref = "Ambush hunters")
# df$guild <- relevel(df$guild, ref = "Orb web builders")
# etc.


### COMPUTE PHYLOGENETIC INVERSE MATRIX
# The A-inverse matrix represents phylogenetic covariances
Ainv_list <- inverseA(carapace_tree, nodes = "TIPS", scale = TRUE)
Ainv <- Ainv_list$Ainv


### SPECIFY PRIORS FOR MCMC MODEL
# Weakly informative priors generally recommended for SSD studies
prior_phylo <- list(
  G = list(G1 = list(V = 1, nu = 0.002)),  # phylogenetic random effect variance
  R = list(V = 1, nu = 0.002)              # residual variance
)


### MCMC SETTINGS
nitt   <- 200000   # total iterations
burnin <- 50000    # discarded as warm-up
thin   <- 100      # thinning interval to reduce autocorrelation


### FIT THE PHYLOGENETIC MCMC MODEL
set.seed(123)
m_phylo <- MCMCglmm(
  fixed    = SSD.CL ~ guild,       # fixed effect: guild differences in SSD
  random   = ~ species,            # species-level phylogenetic effect
  ginverse = list(species = Ainv), # insert phylogenetic structure
  family   = "gaussian",           # SSD is continuous
  data     = df,
  prior    = prior_phylo,
  nitt     = nitt,
  burnin   = burnin,
  thin     = thin,
  verbose  = TRUE,
  pr       = TRUE                  # needed for posterior predictions and R�
)


### SUMMARIZE FIXED EFFECTS
fixed_summary <- data.frame(
  Term       = rownames(summary(m_phylo)$solutions),
  Post.Mean  = summary(m_phylo)$solutions[, "post.mean"],
  CI.Lower   = summary(m_phylo)$solutions[, "l-95% CI"],
  CI.Upper   = summary(m_phylo)$solutions[, "u-95% CI"],
  pMCMC      = summary(m_phylo)$solutions[, "pMCMC"],
  Eff.Samp   = summary(m_phylo)$solutions[, "eff.samp"]
)


### PHYLOGENETIC & RESIDUAL VARIANCES
phylo_var <- posterior.mode(m_phylo$VCV[, "species"])
resid_var  <- posterior.mode(m_phylo$VCV[, "units"])


### COMPUTE MARGINAL & CONDITIONAL R� 
# R2m = variance explained by fixed effects only
# R2c = variance explained by fixed + random (phylogeny) effects

V_fixed <- var(predict(m_phylo, marginal = NULL))
V_phylo <- mean(m_phylo$VCV[, "species"])
V_resid <- mean(m_phylo$VCV[, "units"])

R2m <- V_fixed / (V_fixed + V_phylo + V_resid)
R2c <- (V_fixed + V_phylo) / (V_fixed + V_phylo + V_resid)


### DIC METRIC (MODEL FIT)
DIC_val <- m_phylo$DIC
DeltaDIC <- 0         # Only one model
Weight    <- 1        # Only one model


### COMBINE ALL OUTPUT INTO FINAL TABLE
output_table <- fixed_summary %>%
  mutate(
    phylo_var  = phylo_var,
    resid_var  = resid_var,
    R2m        = R2m,
    R2c        = R2c,
    DIC        = DIC_val,
    DeltaDIC   = DeltaDIC,
    Weight     = Weight
  )


### PRINT RESULTS
print(output_table)

"**********************************************************************************************************"
"**********************************************************************************************************"
# Q2 : SSD ~ Hunting guild & Mortality--------------------------
## CW-------------------------------

# LOAD DATA AND PHYLOGENY
data_path <- "C:/Users/Hp/Desktop/Hosseini_Ecology&SSDinSpiders_Carapace_Traits_with_Trees/"
df_raw <- read.csv(file.path(data_path, "Carapace_Mortality_data.csv"), stringsAsFactors = FALSE)
phy <- read.tree(file.path(data_path, "Carapace_Mortality_tree.txt"))


# MATCH DATA TO TREE
species_in_tree <- phy$tip.label
df <- df_raw[df_raw$species %in% species_in_tree, ]
df <- df[match(species_in_tree, df$species), ]  # Ensure row order matches tree


# DATA PREPARATION
df$guild <- df$hunting_guild
df$SSD.CW <- df$SDI_CarapaceWidth
df$Mortality.rate <- df$SDI_Mortality

# Filter guilds with >= 9 species (for SSD.CW)
guild_counts <- df %>%
  filter(!is.na(SSD.CW)) %>%
  group_by(guild) %>%
  summarise(n = n()) %>%
  filter(n >= 9)

excluded_guilds <- setdiff(unique(df$guild), guild_counts$guild)
if(length(excluded_guilds) > 0){
  warning("Excluding guilds with <9 species: ", paste(excluded_guilds, collapse = ", "))
}

# Keep only guilds with enough species
df <- df %>% filter(guild %in% guild_counts$guild)
df <- df %>% filter(!is.na(SSD.CW), !is.na(Mortality.rate))

# Rename 'family' if exists to avoid conflicts
if("family" %in% names(df)){
  df <- df %>% rename(taxonomic_family = family)
}


# PRUNE PHYLOGENY AND INVERSE MATRIX
phy_pruned <- drop.tip(phy, setdiff(phy$tip.label, df$species))
Ainv_list <- inverseA(phy_pruned, nodes = "TIPS", scale = TRUE)
Ainv <- Ainv_list$Ainv
rownames(df) <- df$species


# SET PRIORS
prior_phylo <- list(
  G = list(G1 = list(V = 1, nu = 0.002)),  # species (phylogeny)
  R = list(V = 1, nu = 0.002)             # residuals
)


# MCMC SETTINGS
nitt   <- 200000
burnin <- 50000
thin   <- 100


# FIT PHYLOGENETIC MODELS
set.seed(123)

# --- Model 1: SSD.CW ~ Mortality.rate ---
m_phylo1 <- MCMCglmm(
  fixed    = SSD.CW ~ Mortality.rate,
  random   = ~ species,
  ginverse = list(species = Ainv),
  family   = "gaussian",
  data     = df,
  prior    = prior_phylo,
  nitt     = nitt,
  burnin   = burnin,
  thin     = thin,
  verbose  = TRUE,
  pr       = TRUE
)
 
# Models 2 & 3: Loop over guilds as reference
guild_list <- guild_counts$guild
models_list <- list()

for(ref_guild in guild_list){
  
  # Relevel guild to current reference
  df$guild <- factor(df$guild, levels = c(ref_guild, setdiff(guild_list, ref_guild)))
  
  # Model 2: additive effects
  model_name_2 <- paste0("m_phylo2_ref_", gsub(" ", "_", ref_guild))
  models_list[[model_name_2]] <- MCMCglmm(
    fixed    = SSD.CW ~ Mortality.rate + guild,
    random   = ~ species,
    ginverse = list(species = Ainv),
    family   = "gaussian",
    data     = df,
    prior    = prior_phylo,
    nitt     = nitt,
    burnin   = burnin,
    thin     = thin,
    verbose  = TRUE,
    pr       = TRUE
  )
  
  # Model 3: interaction effects
  model_name_3 <- paste0("m_phylo3_ref_", gsub(" ", "_", ref_guild))
  models_list[[model_name_3]] <- MCMCglmm(
    fixed    = SSD.CW ~ Mortality.rate * guild,
    random   = ~ species,
    ginverse = list(species = Ainv),
    family   = "gaussian",
    data     = df,
    prior    = prior_phylo,
    nitt     = nitt,
    burnin   = burnin,
    thin     = thin,
    verbose  = TRUE,
    pr       = TRUE
  )
  
  cat("Fitted models with reference:", ref_guild, "\n")
}


# Function removed - everything written inline

# --- Summarize m_phylo1 ---
phylo_var   <- posterior.mode(m_phylo1$VCV[, "species"])
resid_var   <- posterior.mode(m_phylo1$VCV[, "units"])
V_fixed     <- var(predict(m_phylo1, marginal = NULL))
V_phylo     <- mean(m_phylo1$VCV[, "species"])
V_resid     <- mean(m_phylo1$VCV[, "units"])
R2m         <- V_fixed / (V_fixed + V_phylo + V_resid)
R2c         <- (V_fixed + V_phylo) / (V_fixed + V_phylo + V_resid)

fixed_summary_1 <- data.frame(
  Term       = rownames(summary(m_phylo1)$solutions),
  Post.Mean  = summary(m_phylo1)$solutions[, "post.mean"],
  CI.Lower   = summary(m_phylo1)$solutions[, "l-95% CI"],
  CI.Upper   = summary(m_phylo1)$solutions[, "u-95% CI"],
  pMCMC      = summary(m_phylo1)$solutions[, "pMCMC"],
  Eff.Samp   = summary(m_phylo1)$solutions[, "eff.samp"],
  Model      = "SSD.CW ~ Mortality.rate",
  phylo_var  = phylo_var,
  resid_var  = resid_var,
  R2m        = R2m,
  R2c        = R2c,
  DIC        = m_phylo1$DIC,
  DeltaDIC   = 0,
  Weight     = 1
)


# --- Summaries for models_list ---
results_list <- list()
results_list[["m_phylo1"]] <- fixed_summary_1

for(name in names(models_list)){
  
  m_phylo <- models_list[[name]]
  
  phylo_var <- posterior.mode(m_phylo$VCV[, "species"])
  resid_var <- posterior.mode(m_phylo$VCV[, "units"])
  V_fixed   <- var(predict(m_phylo, marginal = NULL))
  V_phylo   <- mean(m_phylo$VCV[, "species"])
  V_resid   <- mean(m_phylo$VCV[, "units"])
  R2m       <- V_fixed / (V_fixed + V_phylo + V_resid)
  R2c       <- (V_fixed + V_phylo) / (V_fixed + V_phylo + V_resid)
  
  fixed_summary <- data.frame(
    Term       = rownames(summary(m_phylo)$solutions),
    Post.Mean  = summary(m_phylo)$solutions[, "post.mean"],
    CI.Lower   = summary(m_phylo)$solutions[, "l-95% CI"],
    CI.Upper   = summary(m_phylo)$solutions[, "u-95% CI"],
    pMCMC      = summary(m_phylo)$solutions[, "pMCMC"],
    Eff.Samp   = summary(m_phylo)$solutions[, "eff.samp"],
    Model      = name,
    phylo_var  = phylo_var,
    resid_var  = resid_var,
    R2m        = R2m,
    R2c        = R2c,
    DIC        = m_phylo$DIC,
    DeltaDIC   = 0,
    Weight     = 1
  )
  
  results_list[[name]] <- fixed_summary
}

# Combine
results_df <- do.call(rbind, results_list)

# Print
cat("\n=== SSD.CW Phylogenetic Model Results ===\n")
print(results_df)


"**********************************************************************************************************"
### CL-------------------------------

# LOAD DATA AND PHYLOGENY
data_path <- "C:/Users/Hp/Desktop/Hosseini_Ecology&SSDinSpiders_Carapace_Traits_with_Trees/"
df_raw <- read.csv(file.path(data_path, "Carapace_Mortality_data.csv"), stringsAsFactors = FALSE)
phy <- read.tree(file.path(data_path, "Carapace_Mortality_tree.txt"))

# MATCH DATA TO TREE
species_in_tree <- phy$tip.label
df <- df_raw[df_raw$species %in% species_in_tree, ]
df <- df[match(species_in_tree, df$species), ]  # Ensure row order matches tree

# DATA PREPARATION
df$guild <- df$hunting_guild
df$SSD.CL <- df$SDI_CarapaceLength
df$Mortality.rate <- df$SDI_Mortality

# Filter guilds with >= 9 species (for SSD.CL)
guild_counts <- df %>%
  filter(!is.na(SSD.CL)) %>%
  group_by(guild) %>%
  summarise(n = n()) %>%
  filter(n >= 9)

excluded_guilds <- setdiff(unique(df$guild), guild_counts$guild)
if(length(excluded_guilds) > 0){
  warning("Excluding guilds with <9 species: ", paste(excluded_guilds, collapse = ", "))
}

# Keep only guilds with enough species
df <- df %>% filter(guild %in% guild_counts$guild)
df <- df %>% filter(!is.na(SSD.CL), !is.na(Mortality.rate))

# Rename 'family' if exists to avoid conflicts
if("family" %in% names(df)){
  df <- df %>% rename(taxonomic_family = family)
}

# PRUNE PHYLOGENY AND INVERSE MATRIX
phy_pruned <- drop.tip(phy, setdiff(phy$tip.label, df$species))
Ainv_list <- inverseA(phy_pruned, nodes = "TIPS", scale = TRUE)
Ainv <- Ainv_list$Ainv
rownames(df) <- df$species

# SET PRIORS
prior_phylo <- list(
  G = list(G1 = list(V = 1, nu = 0.002)),  # species (phylogeny)
  R = list(V = 1, nu = 0.002)             # residuals
)

# MCMC SETTINGS
nitt   <- 200000
burnin <- 50000
thin   <- 100

# FIT PHYLOGENETIC MODELS
set.seed(123)

# --- Model 1: SSD.CL ~ Mortality.rate ---
m_phylo1 <- MCMCglmm(
  fixed    = SSD.CL ~ Mortality.rate,
  random   = ~ species,
  ginverse = list(species = Ainv),
  family   = "gaussian",
  data     = df,
  prior    = prior_phylo,
  nitt     = nitt,
  burnin   = burnin,
  thin     = thin,
  verbose  = TRUE,
  pr       = TRUE
)

# --- Models 2 & 3: Loop over guilds as reference ---
guild_list <- guild_counts$guild
models_list <- list()

for(ref_guild in guild_list){
  
  df$guild <- factor(df$guild, levels = c(ref_guild, setdiff(guild_list, ref_guild)))
  
  # Model 2: additive effects
  model_name_2 <- paste0("m_phylo2_ref_", gsub(" ", "_", ref_guild))
  m2 <- MCMCglmm(
    fixed    = SSD.CL ~ Mortality.rate + guild,
    random   = ~ species,
    ginverse = list(species = Ainv),
    family   = "gaussian",
    data     = df,
    prior    = prior_phylo,
    nitt     = nitt,
    burnin   = burnin,
    thin     = thin,
    verbose  = TRUE,
    pr       = TRUE
  )
  models_list[[model_name_2]] <- m2
  
  # Model 3: interaction effects
  model_name_3 <- paste0("m_phylo3_ref_", gsub(" ", "_", ref_guild))
  m3 <- MCMCglmm(
    fixed    = SSD.CL ~ Mortality.rate * guild,
    random   = ~ species,
    ginverse = list(species = Ainv),
    family   = "gaussian",
    data     = df,
    prior    = prior_phylo,
    nitt     = nitt,
    burnin   = burnin,
    thin     = thin,
    verbose  = TRUE,
    pr       = TRUE
  )
  models_list[[model_name_3]] <- m3
  
  cat("Fitted models with reference:", ref_guild, "\n")
}

# --- Summarize m_phylo1 ---
phylo_var   <- posterior.mode(m_phylo1$VCV[, "species"])
resid_var   <- posterior.mode(m_phylo1$VCV[, "units"])
V_fixed     <- var(predict(m_phylo1, marginal = NULL))
V_phylo     <- mean(m_phylo1$VCV[, "species"])
V_resid     <- mean(m_phylo1$VCV[, "units"])
R2m         <- V_fixed / (V_fixed + V_phylo + V_resid)
R2c         <- (V_fixed + V_phylo) / (V_fixed + V_phylo + V_resid)

fixed_summary_1 <- data.frame(
  Term       = rownames(summary(m_phylo1)$solutions),
  Post.Mean  = summary(m_phylo1)$solutions[, "post.mean"],
  CI.Lower   = summary(m_phylo1)$solutions[, "l-95% CI"],
  CI.Upper   = summary(m_phylo1)$solutions[, "u-95% CI"],
  pMCMC      = summary(m_phylo1)$solutions[, "pMCMC"],
  Eff.Samp   = summary(m_phylo1)$solutions[, "eff.samp"],
  Model      = "SSD.CL ~ Mortality.rate",
  phylo_var  = phylo_var,
  resid_var  = resid_var,
  R2m        = R2m,
  R2c        = R2c,
  DIC        = m_phylo1$DIC,
  DeltaDIC   = 0,
  Weight     = 1
)

# --- Summarize all models in models_list ---
results_all <- list()
results_all[["m_phylo1"]] <- fixed_summary_1

for(name in names(models_list)) {
  
  m_phylo <- models_list[[name]]
  
  phylo_var <- posterior.mode(m_phylo$VCV[, "species"])
  resid_var <- posterior.mode(m_phylo$VCV[, "units"])
  V_fixed   <- var(predict(m_phylo, marginal = NULL))
  V_phylo   <- mean(m_phylo$VCV[, "species"])
  V_resid   <- mean(m_phylo$VCV[, "units"])
  R2m       <- V_fixed / (V_fixed + V_phylo + V_resid)
  R2c       <- (V_fixed + V_phylo) / (V_fixed + V_phylo + V_resid)
  
  fixed_summary <- data.frame(
    Term       = rownames(summary(m_phylo)$solutions),
    Post.Mean  = summary(m_phylo)$solutions[, "post.mean"],
    CI.Lower   = summary(m_phylo)$solutions[, "l-95% CI"],
    CI.Upper   = summary(m_phylo)$solutions[, "u-95% CI"],
    pMCMC      = summary(m_phylo)$solutions[, "pMCMC"],
    Eff.Samp   = summary(m_phylo)$solutions[, "eff.samp"],
    Model      = name,
    phylo_var  = phylo_var,
    resid_var  = resid_var,
    R2m        = R2m,
    R2c        = R2c,
    DIC        = m_phylo$DIC,
    DeltaDIC   = 0,
    Weight     = 1
  )
  
  results_all[[name]] <- fixed_summary
}

# Combine all results
results_df <- do.call(rbind, results_all)

# Print final table
cat("\n=== SSD.CL Phylogenetic Model Results ===\n")
print(results_df)


"**********************************************************************************************************"
"**********************************************************************************************************"
# Q3 : SSD ~ Hunting guild & Fecundity--------------------------
## CW-------------------------------

# USER SETTINGS
data_path    <- "C:/Users/Hp/Desktop/Hosseini_Ecology&SSDinSpiders_Carapace_Traits_with_Trees/"
data_file    <- "Carapace_Fecundity_data.csv"
tree_file    <- "Carapace_Fecundity_tree.tre"
min_guild_n  <- 9
seed_global  <- 123

# MCMC settings
nitt   <- 200000
burnin <- 50000
thin   <- 100

# PACKAGES
required_pkgs <- c("ape", "MCMCglmm", "dplyr")
invisible(lapply(required_pkgs, function(p) {
  if (!requireNamespace(p, quietly = TRUE)) stop(paste("Package", p, "is required."))
  library(p, character.only = TRUE)
}))

# LOAD DATA & PHYLOGENY
df_raw <- read.csv(file.path(data_path, data_file), stringsAsFactors = FALSE)
phy    <- ape::read.tree(file.path(data_path, tree_file))

# Sanity checks
if (is.null(df_raw$species)) stop("Data must contain a 'species' column.")
if (is.null(df_raw$eggs_per_clutch)) warning("No 'eggs_per_clutch' column found; check names.")
if (is.null(df_raw$male_carapace_width_mm) || is.null(df_raw$female_carapace_width_mm))
  stop("Need male_carapace_width_mm and female_carapace_width_mm columns in the data.")

# Make tree ultrametric (safe handling of zero lengths)
phy$edge.length[phy$edge.length == 0] <- 1e-8


# Attempt to create ultrametric tree

# Try to run chronos safely
phy_ultra <- suppressWarnings(suppressMessages(
  tryCatch(
    chronos(phy),
    error = function(e) e  # temporarily return error object
  )
))

# Check if chronos succeeded
if (inherits(phy_ultra, "error")) {
  message("chronos failed, attempting to force ultrametric by stretching tips.")
  
  # Compute root-to-tip distances
  root_to_tip <- ape::dist.nodes(phy)[Ntip(phy) + 1, 1:Ntip(phy)]
  max_age <- max(root_to_tip)
  tip_diff <- max_age - root_to_tip
  
  # Stretch tip lengths to make the tree ultrametric
  phy$edge.length[phy$edge[,2] <= Ntip(phy)] <- 
    phy$edge.length[phy$edge[,2] <= Ntip(phy)] +
    tip_diff[phy$edge[phy$edge[,2] <= Ntip(phy), 2]]
  
  phy_ultra <- phy  # assign the modified tree
}

# Final ultrametric check
if (!is.ultrametric(phy_ultra)) stop("Tree is not ultrametric after attempts. Check input tree.")


# PHYLOGENETIC INVERSE MATRIX
Ainv_list <- MCMCglmm::inverseA(phy_ultra, nodes = "TIPS", scale = TRUE)
Ainv <- Ainv_list$Ainv

# MATCH DATA TO PHYLOGENY
species_in_both <- intersect(df_raw$species, phy_ultra$tip.label)
if (length(species_in_both) == 0) stop("No matching species names between data and tree tip labels.")

df <- df_raw[df_raw$species %in% phy_ultra$tip.label, , drop = FALSE]
df <- df[match(phy_ultra$tip.label, df$species), , drop = FALSE]

# PREPARE VARIABLES
df$hunting.guild <- if (!is.null(df$hunting_guild)) df$hunting_guild else {
  if (!is.null(df$guild)) df$guild else stop("No hunting guild column found (hunting_guild or guild).")
}
df$clutch.size <- df$eggs_per_clutch
df$SSD.CW <- with(df, log10(male_carapace_width_mm / female_carapace_width_mm))
if ("family" %in% names(df)) names(df)[names(df) == "family"] <- "taxon_family"

# PRIORS
prior_phylo <- list(
  G = list(G1 = list(V = 1, nu = 0.002)),
  R = list(V = 1, nu = 0.002)
)

# CLEAN DATA
model_vars <- c("SSD.CW", "clutch.size", "hunting.guild", "species")
df <- df[complete.cases(df[, model_vars]), ]
cat("Number of species after removing missing values:", length(unique(df$species)), "\n")
df$species <- factor(df$species, levels = phy_ultra$tip.label)

# HELPER: compute R2 (expanded inline)
V_fixed <- var(predict(MCMCglmm::MCMCglmm(fixed = SSD.CW ~ clutch.size, random = ~ species,
                                          ginverse = list(species = Ainv),
                                          family = "gaussian", data = df,
                                          prior = prior_phylo,
                                          nitt = nitt, burnin = burnin, thin = thin,
                                          pr = TRUE, verbose = FALSE)))
# We'll compute R2 for each model inline below

# MODEL 1: SSD.CW ~ clutch.size
set.seed(seed_global)
m_phylo <- MCMCglmm::MCMCglmm(
  fixed    = SSD.CW ~ clutch.size,
  random   = ~ species,
  ginverse = list(species = Ainv),
  family   = "gaussian",
  data     = df,
  prior    = prior_phylo,
  nitt     = nitt,
  burnin   = burnin,
  thin     = thin,
  pr       = TRUE,
  verbose  = FALSE
)

V_fixed <- var(predict(m_phylo, marginal = NULL))
V_phylo <- mean(m_phylo$VCV[, "species"])
V_resid <- mean(m_phylo$VCV[, "units"])
R2m     <- V_fixed / (V_fixed + V_phylo + V_resid)
R2c     <- (V_fixed + V_phylo) / (V_fixed + V_phylo + V_resid)
phylo_var <- posterior.mode(m_phylo$VCV[, "species"])
resid_var  <- posterior.mode(m_phylo$VCV[, "units"])

fixed_summary <- data.frame(
  Term       = rownames(summary(m_phylo)$solutions),
  Post.Mean  = summary(m_phylo)$solutions[, "post.mean"],
  CI.Lower   = summary(m_phylo)$solutions[, "l-95% CI"],
  CI.Upper   = summary(m_phylo)$solutions[, "u-95% CI"],
  pMCMC      = summary(m_phylo)$solutions[, "pMCMC"],
  Eff.Samp   = summary(m_phylo)$solutions[, "eff.samp"],
  Model      = "SSD.CW ~ clutch.size",
  phylo_var  = phylo_var,
  resid_var  = resid_var,
  R2m        = R2m,
  R2c        = R2c,
  DIC        = m_phylo$DIC,
  DeltaDIC   = 0,
  Weight     = 1,
  stringsAsFactors = FALSE
)

# FILTER GUILDS WITH SUFFICIENT DATA
guild_counts <- df %>%
  dplyr::group_by(hunting.guild) %>%
  dplyr::summarise(n = dplyr::n(), .groups = "drop")
valid_guilds <- guild_counts$hunting.guild[guild_counts$n >= min_guild_n]
cat("\nValid hunting guilds (>=", min_guild_n, "species):\n")
print(valid_guilds)

df_sub <- df[df$hunting.guild %in% valid_guilds, , drop = FALSE]
df_sub$hunting.guild <- droplevels(as.factor(df_sub$hunting.guild))

# MODELS WITH EACH GUILD AS REFERENCE
guild_results <- list()
for (guild_ref in valid_guilds) {
  cat("\n--- Reference hunting guild:", guild_ref, " ---\n")
  df_sub$hunting.guild <- relevel(df_sub$hunting.guild, ref = guild_ref)
  
  set.seed(seed_global)
  m_add <- MCMCglmm::MCMCglmm(
    fixed    = SSD.CW ~ clutch.size + hunting.guild,
    random   = ~ species,
    ginverse = list(species = Ainv),
    family   = "gaussian",
    data     = df_sub,
    prior    = prior_phylo,
    nitt     = nitt,
    burnin   = burnin,
    thin     = thin,
    pr       = TRUE,
    verbose  = FALSE
  )
  
  set.seed(seed_global)
  m_int <- MCMCglmm::MCMCglmm(
    fixed    = SSD.CW ~ clutch.size * hunting.guild,
    random   = ~ species,
    ginverse = list(species = Ainv),
    family   = "gaussian",
    data     = df_sub,
    prior    = prior_phylo,
    nitt     = nitt,
    burnin   = burnin,
    thin     = thin,
    pr       = TRUE,
    verbose  = FALSE
  )
  
  DIC_vals <- c(m_add$DIC, m_int$DIC)
  DeltaDIC  <- DIC_vals - min(DIC_vals)
  Weights   <- exp(-0.5 * DeltaDIC) / sum(exp(-0.5 * DeltaDIC))
  model_list  <- list(m_add, m_int)
  model_names <- c("SSD.CW ~ clutch.size + hunting.guild", "SSD.CW ~ clutch.size * hunting.guild")
  
  tmp_list <- list()
  for (i in seq_along(model_list)) {
    m <- model_list[[i]]
    sol <- summary(m)$solutions
    V_fixed <- var(predict(m, marginal = NULL))
    V_phylo <- mean(m$VCV[, "species"])
    V_resid <- mean(m$VCV[, "units"])
    R2m     <- V_fixed / (V_fixed + V_phylo + V_resid)
    R2c     <- (V_fixed + V_phylo) / (V_fixed + V_phylo + V_resid)
    phylo_var <- posterior.mode(m$VCV[, "species"])
    resid_var  <- posterior.mode(m$VCV[, "units"])
    
    df_tmp <- data.frame(
      Term       = rownames(sol),
      Post.Mean  = sol[, "post.mean"],
      CI.Lower   = sol[, "l-95% CI"],
      CI.Upper   = sol[, "u-95% CI"],
      pMCMC      = sol[, "pMCMC"],
      Eff.Samp   = sol[, "eff.samp"],
      Model      = paste0(model_names[i], " (ref=", guild_ref, ")"),
      phylo_var  = phylo_var,
      resid_var  = resid_var,
      R2m        = R2m,
      R2c        = R2c,
      DIC        = DIC_vals[i],
      DeltaDIC   = DeltaDIC[i],
      Weight     = Weights[i],
      stringsAsFactors = FALSE
    )
    tmp_list[[i]] <- df_tmp
  }
  
  guild_results[[guild_ref]] <- dplyr::bind_rows(tmp_list)
}

# COMBINE ALL RESULTS
all_results <- dplyr::bind_rows(guild_results)
print(all_results)


"**********************************************************************************************************"
####CW (removed Cyrtophora_moluccensis)------------------------------

# LOAD DATA AND PHYLOGENY 
data_path <- "C:/Users/Hp/Desktop/Hosseini_Ecology&SSDinSpiders_Carapace_Traits_with_Trees/"
df_raw <- read.csv(paste0(data_path, "Carapace_Fecundity_data.csv"),
                   stringsAsFactors = FALSE)

phy <- read.tree(paste0(data_path, "Carapace_Fecundity_tree.tre"))

# REMOVE SPECIES Cyrtophora_moluccensis FROM BOTH DATA & TREE
species_to_remove <- "Cyrtophora_moluccensis"

# Remove from data
df_raw <- df_raw[df_raw$species != species_to_remove, ]

# Remove from phylogeny if present
if (species_to_remove %in% phy$tip.label) {
  phy <- drop.tip(phy, species_to_remove)
}


# MAKE TREE ULTRAMETRIC 
phy$edge.length[phy$edge.length == 0] <- 1e-8
phy_ultra <- suppressWarnings(suppressMessages(chronos(phy)))
if (!is.ultrametric(phy_ultra)) stop("Tree is still not ultrametric. Check input tree.")


#PHYLOGENETIC INVERSE MATRIX 
Ainv_list <- inverseA(phy_ultra, nodes = "TIPS", scale = TRUE)
Ainv <- Ainv_list$Ainv


# MATCH DATASET TO PHYLOGENY 
df <- df_raw[df_raw$species %in% phy_ultra$tip.label, ]
df <- df[match(phy_ultra$tip.label, df$species), ]


# PREPARE VARIABLES 
df$hunting.guild <- df$hunting_guild
df$clutch.size   <- df$eggs_per_clutch
df$SSD.CW        <- log10(df$male_carapace_width_mm / df$female_carapace_width_mm)

if ("family" %in% names(df)) names(df)[names(df) == "family"] <- "taxon_family"


# SET PRIORS 
prior_phylo <- list(
  G = list(G1 = list(V = 1, nu = 0.002)),
  R = list(V = 1, nu = 0.002)
)


# MCMC SETTINGS
nitt   <- 200000
burnin <- 50000
thin   <- 100


# CLEAN DATA 
model_vars <- c("SSD.CW", "clutch.size", "hunting.guild", "species")
df <- df[complete.cases(df[, model_vars]), ]
cat("Number of species after removing missing values:", length(unique(df$species)), "\n")


# MODEL 1: SSD.CW ~ clutch.size 
set.seed(123)
m_phylo <- MCMCglmm(
  fixed    = SSD.CW ~ clutch.size,
  random   = ~ species,
  ginverse = list(species = Ainv),
  family   = "gaussian",
  data     = df,
  prior    = prior_phylo,
  nitt     = nitt,
  burnin   = burnin,
  thin     = thin,
  pr       = TRUE,
  verbose  = FALSE
)

phylo_var <- posterior.mode(m_phylo$VCV[, "species"])
resid_var <- posterior.mode(m_phylo$VCV[, "units"])
V_fixed   <- var(predict(m_phylo, marginal = NULL))
V_phylo   <- mean(m_phylo$VCV[, "species"])
V_resid   <- mean(m_phylo$VCV[, "units"])
R2m <- V_fixed / (V_fixed + V_phylo + V_resid)
R2c <- (V_fixed + V_phylo) / (V_fixed + V_phylo + V_resid)

fixed_summary <- data.frame(
  Term       = rownames(summary(m_phylo)$solutions),
  Post.Mean  = summary(m_phylo)$solutions[, "post.mean"],
  CI.Lower   = summary(m_phylo)$solutions[, "l-95% CI"],
  CI.Upper   = summary(m_phylo)$solutions[, "u-95% CI"],
  pMCMC      = summary(m_phylo)$solutions[, "pMCMC"],
  Eff.Samp   = summary(m_phylo)$solutions[, "eff.samp"],
  Model      = "SSD.CW ~ clutch.size",
  phylo_var  = phylo_var,
  resid_var  = resid_var,
  R2m        = R2m,
  R2c        = R2c,
  DIC        = m_phylo$DIC,
  DeltaDIC   = 0,
  Weight     = 1
)


# FILTER GUILDS WITH SUFFICIENT DATA 
guild_counts <- df %>% group_by(hunting.guild) %>%
  summarise(n = sum(!is.na(SSD.CW)))

valid_guilds <- guild_counts$hunting.guild[guild_counts$n >= 9]
cat("\nValid hunting guilds (>= 9 SSD.CW observations):\n")
print(valid_guilds)

df_sub <- df[df$hunting.guild %in% valid_guilds, ]
df_sub$hunting.guild <- droplevels(as.factor(df_sub$hunting.guild))


# MODELS WITH EACH GUILD AS REFERENCE 
guild_results <- list()

for (guild_ref in valid_guilds) {
  cat("\n=============================\n")
  cat("Reference hunting guild:", guild_ref, "\n")
  cat("=============================\n")
  
  df_sub$hunting.guild <- relevel(df_sub$hunting.guild, ref = guild_ref)
  
  set.seed(123)
  m2 <- MCMCglmm(
    fixed    = SSD.CW ~ clutch.size + hunting.guild,
    random   = ~ species,
    ginverse = list(species = Ainv),
    family   = "gaussian",
    data     = df_sub,
    prior    = prior_phylo,
    nitt     = nitt,
    burnin   = burnin,
    thin     = thin,
    pr       = TRUE,
    verbose  = FALSE
  )
  
  set.seed(123)
  m3 <- MCMCglmm(
    fixed    = SSD.CW ~ clutch.size * hunting.guild,
    random   = ~ species,
    ginverse = list(species = Ainv),
    family   = "gaussian",
    data     = df_sub,
    prior    = prior_phylo,
    nitt     = nitt,
    burnin   = burnin,
    thin     = thin,
    pr       = TRUE,
    verbose  = FALSE
  )
  
  DIC_vals <- c(m2$DIC, m3$DIC)
  DeltaDIC <- DIC_vals - min(DIC_vals)
  Weights  <- exp(-0.5 * DeltaDIC) / sum(exp(-0.5 * DeltaDIC))
  
  model_list <- list(m2, m3)
  model_names <- c("SSD.CW ~ clutch.size + hunting.guild",
                   "SSD.CW ~ clutch.size * hunting.guild")
  
  guild_model_results <- list()
  
  for (i in 1:2) {
    m <- model_list[[i]]
    name <- paste0(model_names[i], " (ref=", guild_ref, ")")
    
    phylo_var_i <- posterior.mode(m$VCV[, "species"])
    resid_var_i <- posterior.mode(m$VCV[, "units"])
    V_fixed_i   <- var(predict(m, marginal = NULL))
    V_phylo_i   <- mean(m$VCV[, "species"])
    V_resid_i   <- mean(m$VCV[, "units"])
    R2m_i <- V_fixed_i / (V_fixed_i + V_phylo_i + V_resid_i)
    R2c_i <- (V_fixed_i + V_phylo_i) / (V_fixed_i + V_phylo_i + V_resid_i)
    
    tmp <- data.frame(
      Term       = rownames(summary(m)$solutions),
      Post.Mean  = summary(m)$solutions[, "post.mean"],
      CI.Lower   = summary(m)$solutions[, "l-95% CI"],
      CI.Upper   = summary(m)$solutions[, "u-95% CI"],
      pMCMC      = summary(m)$solutions[, "pMCMC"],
      Eff.Samp   = summary(m)$solutions[, "eff.samp"],
      Model      = name,
      phylo_var  = phylo_var_i,
      resid_var  = resid_var_i,
      R2m        = R2m_i,
      R2c        = R2c_i,
      DIC        = DIC_vals[i],
      DeltaDIC   = DeltaDIC[i],
      Weight     = Weights[i]
    )
    guild_model_results[[i]] <- tmp
  }
  
  guild_results[[guild_ref]] <- do.call(rbind, guild_model_results)
}


# COMBINE ALL RESULTS 
all_results <- bind_rows(fixed_summary, do.call(rbind, guild_results))
print(all_results)

"**********************************************************************************************************"
######CL-------------------------------

# LOAD DATA AND PHYLOGENY
data_path <- "C:/Users/Hp/Desktop/Hosseini_Ecology&SSDinSpiders_Carapace_Traits_with_Trees/"
df_raw <- read.csv(paste0(data_path, "Carapace_Fecundity_data.csv"),
                   stringsAsFactors = FALSE)

phy <- read.tree(paste0(data_path, "Carapace_Fecundity_tree.tre"))


# MAKE TREE ULTRAMETRIC 
# Replace zero branch lengths with small value
phy$edge.length[phy$edge.length == 0] <- 1e-8

# Force ultrametric tree using chronos
phy_ultra <- suppressWarnings(suppressMessages(chronos(phy)))

if (!is.ultrametric(phy_ultra)) stop("Tree is still not ultrametric. Check input tree.")


# PHYLOGENETIC INVERSE MATRIX 
Ainv_list <- inverseA(phy_ultra, nodes = "TIPS", scale = TRUE)
Ainv <- Ainv_list$Ainv
 

# MATCH DATASET TO PHYLOGENY 
df <- df_raw[df_raw$species %in% phy_ultra$tip.label, ]
df <- df[match(phy_ultra$tip.label, df$species), ]


# PREPARE VARIABLES 
df$hunting.guild <- df$hunting_guild
df$clutch.size   <- df$eggs_per_clutch
df$SSD.CL        <- log10(df$male_carapace_length_mm / df$female_carapace_length_mm)

# Rename family column if present
if ("family" %in% names(df)) names(df)[names(df) == "family"] <- "taxon_family"

# SET PRIORS 
prior_phylo <- list(
  G = list(G1 = list(V = 1, nu = 0.002)),
  R = list(V = 1, nu = 0.002)
)


# MCMC SETTINGS 
nitt   <- 200000
burnin <- 50000
thin   <- 100


# CLEAN DATA 
model_vars <- c("SSD.CL", "clutch.size", "hunting.guild", "species")
df <- df[complete.cases(df[, model_vars]), ]
cat("Number of species after removing missing values:", length(unique(df$species)), "\n")

# 10) MODEL 1: SSD.CL ~ clutch.size (ALL DATA) 
set.seed(123)
m_phylo <- MCMCglmm(
  fixed    = SSD.CL ~ clutch.size,
  random   = ~ species,
  ginverse = list(species = Ainv),
  family   = "gaussian",
  data     = df,
  prior    = prior_phylo,
  nitt     = nitt,
  burnin   = burnin,
  thin     = thin,
  pr       = TRUE,
  verbose  = FALSE
)

# Extract variances and compute marginal and conditional R�
phylo_var <- posterior.mode(m_phylo$VCV[, "species"])
resid_var <- posterior.mode(m_phylo$VCV[, "units"])
V_fixed   <- var(predict(m_phylo, marginal = NULL))
V_phylo   <- mean(m_phylo$VCV[, "species"])
V_resid   <- mean(m_phylo$VCV[, "units"])
R2m <- V_fixed / (V_fixed + V_phylo + V_resid)
R2c <- (V_fixed + V_phylo) / (V_fixed + V_phylo + V_resid)

fixed_summary <- data.frame(
  Term       = rownames(summary(m_phylo)$solutions),
  Post.Mean  = summary(m_phylo)$solutions[, "post.mean"],
  CI.Lower   = summary(m_phylo)$solutions[, "l-95% CI"],
  CI.Upper   = summary(m_phylo)$solutions[, "u-95% CI"],
  pMCMC      = summary(m_phylo)$solutions[, "pMCMC"],
  Eff.Samp   = summary(m_phylo)$solutions[, "eff.samp"],
  Model      = "SSD.CW ~ clutch.size",
  phylo_var  = phylo_var,
  resid_var  = resid_var,
  R2m        = R2m,
  R2c        = R2c,
  DIC        = m_phylo$DIC,
  DeltaDIC   = 0,
  Weight     = 1
)

# FILTER GUILDS WITH SUFFICIENT DATA 
guild_counts <- df %>% group_by(hunting.guild) %>%
  summarise(n = sum(!is.na(SSD.CL)))

valid_guilds <- guild_counts$hunting.guild[guild_counts$n >= 9]
cat("\nValid hunting guilds (>= 9 SSD.CL observations):\n")
print(valid_guilds)

df_sub <- df[df$hunting.guild %in% valid_guilds, ]
df_sub$hunting.guild <- droplevels(as.factor(df_sub$hunting.guild))


# MODELS WITH EACH GUILD AS REFERENCE
guild_results <- list()

for (guild_ref in valid_guilds) {
  cat("\n=============================\n")
  cat("Reference hunting guild:", guild_ref, "\n")
  cat("=============================\n")
  
  # Set reference level for guild
  df_sub$hunting.guild <- relevel(df_sub$hunting.guild, ref = guild_ref)
  
  # --- MODEL 2: additive effect ---
  set.seed(123)
  m2 <- MCMCglmm(
    fixed    = SSD.CL ~ clutch.size + hunting.guild,
    random   = ~ species,
    ginverse = list(species = Ainv),
    family   = "gaussian",
    data     = df_sub,
    prior    = prior_phylo,
    nitt     = nitt,
    burnin   = burnin,
    thin     = thin,
    pr       = TRUE,
    verbose  = FALSE
  )
  
  # MODEL 3: interaction effect
  set.seed(123)
  m3 <- MCMCglmm(
    fixed    = SSD.CL ~ clutch.size * hunting.guild,
    random   = ~ species,
    ginverse = list(species = Ainv),
    family   = "gaussian",
    data     = df_sub,
    prior    = prior_phylo,
    nitt     = nitt,
    burnin   = burnin,
    thin     = thin,
    pr       = TRUE,
    verbose  = FALSE
  )
  
  # Compute DIC differences and model weights
  DIC_vals <- c(m2$DIC, m3$DIC)
  DeltaDIC <- DIC_vals - min(DIC_vals)
  Weights  <- exp(-0.5 * DeltaDIC) / sum(exp(-0.5 * DeltaDIC))
  
  model_list <- list(m2, m3)
  model_names <- c("SSD.CL ~ clutch.size + hunting.guild",
                   "SSD.CL ~ clutch.size * hunting.guild")
  
  guild_model_results <- list()
  
  for (i in 1:2) {
    m <- model_list[[i]]
    name <- paste0(model_names[i], " (ref=", guild_ref, ")")
    
    phylo_var_i <- posterior.mode(m$VCV[, "species"])
    resid_var_i <- posterior.mode(m$VCV[, "units"])
    V_fixed_i   <- var(predict(m, marginal = NULL))
    V_phylo_i   <- mean(m$VCV[, "species"])
    V_resid_i   <- mean(m$VCV[, "units"])
    R2m_i <- V_fixed_i / (V_fixed_i + V_phylo_i + V_resid_i)
    R2c_i <- (V_fixed_i + V_phylo_i) / (V_fixed_i + V_phylo_i + V_resid_i)
    
    tmp <- data.frame(
      Term       = rownames(summary(m)$solutions),
      Post.Mean  = summary(m)$solutions[, "post.mean"],
      CI.Lower   = summary(m)$solutions[, "l-95% CI"],
      CI.Upper   = summary(m)$solutions[, "u-95% CI"],
      pMCMC      = summary(m)$solutions[, "pMCMC"],
      Eff.Samp   = summary(m)$solutions[, "eff.samp"],
      Model      = name,
      phylo_var  = phylo_var_i,
      resid_var  = resid_var_i,
      R2m        = R2m_i,
      R2c        = R2c_i,
      DIC        = DIC_vals[i],
      DeltaDIC   = DeltaDIC[i],
      Weight     = Weights[i]
    )
    guild_model_results[[i]] <- tmp
  }
  
  guild_results[[guild_ref]] <- do.call(rbind, guild_model_results)
}

# COMBINE ALL RESULTS AND PRINT 
all_results <- bind_rows(fixed_summary, do.call(rbind, guild_results))

print(all_results)


"**********************************************************************************************************"
# Q3 : log10 female ~ Hunting guild & Fecundity--------------------------
## CW-------------------------------

# LOAD DATA AND PHYLOGENY
data_path <- "C:/Users/Hp/Desktop/Hosseini_Ecology&SSDinSpiders_Carapace_Traits_with_Trees/"
df_raw <- read.csv(file.path(data_path, "Carapace_Fecundity_data.csv"), stringsAsFactors = FALSE)
phy <- read.tree(file.path(data_path, "Carapace_Fecundity_tree.tre"))


# MAKE TREE ULTRAMETRIC
phy$edge.length[phy$edge.length == 0] <- 1e-8
phy_ultra <- suppressWarnings(suppressMessages(chronos(phy)))
if (!is.ultrametric(phy_ultra)) stop("Tree is still not ultrametric!")


# PREPARE PHYLOGENETIC INVERSE MATRIX
Ainv <- inverseA(phy_ultra, nodes = "TIPS", scale = TRUE)$Ainv


# MATCH DATASET TO PHYLOGENY
df <- df_raw %>%
  filter(species %in% phy_ultra$tip.label) %>%
  slice(match(phy_ultra$tip.label, species))
cat("Number of species after matching with tree:", length(unique(df$species)), "\n")


# PREPARE VARIABLES
df <- df %>%
  mutate(
    hunting.guild = hunting_guild,
    clutch.size   = eggs_per_clutch,
    female.CW    = log10(female_carapace_width_mm),
    taxon_family = ifelse("family" %in% names(df), family, NA)
  )

# SET PRIORS
prior_phylo <- list(G = list(G1 = list(V = 1, nu = 0.002)),
                    R = list(V = 1, nu = 0.002))

# MCMC SETTINGS
nitt   <- 200000
burnin <- 50000
thin   <- 100


# CLEAN DATA
model_vars <- c("female.CW", "clutch.size", "hunting.guild", "species")
df <- df %>% filter(complete.cases(across(all_of(model_vars))))
cat("Number of species after removing missing values:", length(unique(df$species)), "\n")


# MODEL 1: female.CW ~ clutch.size (ALL DATA)
set.seed(123)
m_phylo <- MCMCglmm(
  fixed    = female.CW ~ clutch.size,
  random   = ~ species,
  ginverse = list(species = Ainv),
  family   = "gaussian",
  data     = df,
  prior    = prior_phylo,
  nitt     = nitt,
  burnin   = burnin,
  thin     = thin,
  pr       = TRUE,
  verbose  = FALSE
)

# Variance partitioning and R2
V_fixed <- var(predict(m_phylo))
V_phylo <- mean(m_phylo$VCV[, "species"])
V_resid <- mean(m_phylo$VCV[, "units"])
R2m <- V_fixed / (V_fixed + V_phylo + V_resid)
R2c <- (V_fixed + V_phylo) / (V_fixed + V_phylo + V_resid)

fixed_summary <- data.frame(
  Term       = rownames(summary(m_phylo)$solutions),
  Post.Mean  = summary(m_phylo)$solutions[, "post.mean"],
  CI.Lower   = summary(m_phylo)$solutions[, "l-95% CI"],
  CI.Upper   = summary(m_phylo)$solutions[, "u-95% CI"],
  pMCMC      = summary(m_phylo)$solutions[, "pMCMC"],
  Eff.Samp   = summary(m_phylo)$solutions[, "eff.samp"],
  Model      = "female.CW ~ clutch.size",
  phylo_var  = posterior.mode(m_phylo$VCV[, "species"]),
  resid_var  = posterior.mode(m_phylo$VCV[, "units"]),
  R2m        = R2m,
  R2c        = R2c,
  DIC        = m_phylo$DIC,
  DeltaDIC   = 0,
  Weight     = 1
)


# FILTER GUILDS WITH >=9 FEMALE CW
guild_counts <- df %>%
  group_by(hunting.guild) %>%
  summarise(n = sum(!is.na(female.CW)), .groups = "drop")
valid_guilds <- guild_counts$hunting.guild[guild_counts$n >= 9]
cat("\nValid hunting guilds (>=9 female.CW):\n")
print(valid_guilds)

df_sub <- df %>%
  filter(hunting.guild %in% valid_guilds) %>%
  mutate(hunting.guild = droplevels(as.factor(hunting.guild)))

# MODELS WITH EACH GUILD AS REFERENCE
guild_results <- list()

for (guild_ref in valid_guilds) {
  cat("\n=============================\nReference hunting guild:", guild_ref, "\n=============================\n")
  
  df_sub$hunting.guild <- relevel(df_sub$hunting.guild, ref = guild_ref)
  
  # MODEL: additive
  set.seed(123)
  m_add <- MCMCglmm(
    fixed    = female.CW ~ clutch.size + hunting.guild,
    random   = ~ species,
    ginverse = list(species = Ainv),
    family   = "gaussian",
    data     = df_sub,
    prior    = prior_phylo,
    nitt     = nitt,
    burnin   = burnin,
    thin     = thin,
    pr       = TRUE,
    verbose  = FALSE
  )
  
  # MODEL: interaction
  set.seed(123)
  m_int <- MCMCglmm(
    fixed    = female.CW ~ clutch.size * hunting.guild,
    random   = ~ species,
    ginverse = list(species = Ainv),
    family   = "gaussian",
    data     = df_sub,
    prior    = prior_phylo,
    nitt     = nitt,
    burnin   = burnin,
    thin     = thin,
    pr       = TRUE,
    verbose  = FALSE
  )
  
  # DIC comparison and model weights
  DIC_vals <- c(m_add$DIC, m_int$DIC)
  DeltaDIC <- DIC_vals - min(DIC_vals)
  Weights  <- exp(-0.5 * DeltaDIC) / sum(exp(-0.5 * DeltaDIC))
  
  model_list <- list(m_add, m_int)
  model_names <- c("female.CW ~ clutch.size + hunting.guild", "female.CW ~ clutch.size * hunting.guild")
  
  guild_model_results <- lapply(1:2, function(i) {
    m <- model_list[[i]]
    data.frame(
      Term       = rownames(summary(m)$solutions),
      Post.Mean  = summary(m)$solutions[, "post.mean"],
      CI.Lower   = summary(m)$solutions[, "l-95% CI"],
      CI.Upper   = summary(m)$solutions[, "u-95% CI"],
      pMCMC      = summary(m)$solutions[, "pMCMC"],
      Eff.Samp   = summary(m)$solutions[, "eff.samp"],
      Model      = paste0(model_names[i], " (ref=", guild_ref, ")"),
      phylo_var  = posterior.mode(m$VCV[, "species"]),
      resid_var  = posterior.mode(m$VCV[, "units"]),
      V_fixed    = var(predict(m)),
      R2m        = var(predict(m)) / (var(predict(m)) + mean(m$VCV[, "species"]) + mean(m$VCV[, "units"])),
      R2c        = (var(predict(m)) + mean(m$VCV[, "species"])) / (var(predict(m)) + mean(m$VCV[, "species"]) + mean(m$VCV[, "units"])),
      DIC        = DIC_vals[i],
      DeltaDIC   = DeltaDIC[i],
      Weight     = Weights[i]
    )
  })
  
  guild_results[[guild_ref]] <- bind_rows(guild_model_results)
}

# COMBINE & SAVE RESULTS
all_results <- bind_rows(fixed_summary, bind_rows(guild_results))
cat("\n=== FULL MCMCglmm RESULTS ===\n")
print(all_results)


"**********************************************************************************************************"
###CW (removed Cyrtophora_moluccensis)------------------------------


# LOAD DATA AND PHYLOGENY 
data_path <- "C:/Users/Hp/Desktop/Hosseini_Ecology&SSDinSpiders_Carapace_Traits_with_Trees/"

df_raw <- read.csv(paste0(data_path, "Carapace_Fecundity_data.csv"),
                   stringsAsFactors = FALSE)

phy <- read.tree(paste0(data_path, "Carapace_Fecundity_tree.tre"))

# REMOVE Cyrtophora_moluccensis FROM DATA AND TREE
species_to_remove <- "Cyrtophora_moluccensis"

# Remove from dataset
df_raw <- df_raw[df_raw$species != species_to_remove, ]

# Remove from phylogeny
if (species_to_remove %in% phy$tip.label) {
  phy <- drop.tip(phy, species_to_remove)
}

cat("Removed species:", species_to_remove, "\n")
cat("Remaining species in dataset:", length(unique(df_raw$species)), "\n")


# MAKE TREE ULTRAMETRIC QUIETLY
phy$edge.length[phy$edge.length == 0] <- 1e-8
phy_ultra <- suppressWarnings(suppressMessages(chronos(phy)))

if (!is.ultrametric(phy_ultra)) stop("Tree is still not ultrametric. Please check the input tree.")


# PREPARE PHYLOGENETIC INVERSE MATRIX
Ainv_list <- inverseA(phy_ultra, nodes = "TIPS", scale = TRUE)
Ainv <- Ainv_list$Ainv


# MATCH DATASET TO PHYLOGENY
df <- df_raw[df_raw$species %in% phy_ultra$tip.label, ]
df <- df[match(phy_ultra$tip.label, df$species), ]
cat("Number of matched species:", length(unique(df$species)), "\n")


# 6) PREPARE VARIABLES
df$hunting.guild <- df$hunting_guild
df$clutch.size   <- df$eggs_per_clutch
df$female.CW     <- log10(df$female_carapace_width_mm)

# Rename family column if needed
if ("family" %in% names(df)) names(df)[names(df) == "family"] <- "taxon_family"


# PRIORS
prior_phylo <- list(G = list(G1 = list(V = 1, nu = 0.002)),
                    R = list(V = 1, nu = 0.002))

# MCMC SETTINGS
nitt   <- 200000
burnin <- 50000
thin   <- 100


#CLEAN DATA
model_vars <- c("female.CW", "clutch.size", "hunting.guild", "species")
df <- df[complete.cases(df[, model_vars]), ]
cat("Number of species after cleaning:", length(unique(df$species)), "\n")


# MODEL 1: female.CW ~ clutch.size (ALL DATA)
set.seed(123)
m_phylo <- MCMCglmm(
  fixed    = female.CW ~ clutch.size,
  random   = ~ species,
  ginverse = list(species = Ainv),
  family   = "gaussian",
  data     = df,
  prior    = prior_phylo,
  nitt     = nitt,
  burnin   = burnin,
  thin     = thin,
  pr       = TRUE,
  verbose  = FALSE
)

phylo_var <- posterior.mode(m_phylo$VCV[, "species"])
resid_var <- posterior.mode(m_phylo$VCV[, "units"])
V_fixed   <- var(predict(m_phylo, marginal = NULL))
V_phylo   <- mean(m_phylo$VCV[, "species"])
V_resid   <- mean(m_phylo$VCV[, "units"])
R2m <- V_fixed / (V_fixed + V_phylo + V_resid)
R2c <- (V_fixed + V_phylo) / (V_fixed + V_phylo + V_resid)

fixed_summary <- data.frame(
  Term       = rownames(summary(m_phylo)$solutions),
  Post.Mean  = summary(m_phylo)$solutions[, "post.mean"],
  CI.Lower   = summary(m_phylo)$solutions[, "l-95% CI"],
  CI.Upper   = summary(m_phylo)$solutions[, "u-95% CI"],
  pMCMC      = summary(m_phylo)$solutions[, "pMCMC"],
  Eff.Samp   = summary(m_phylo)$solutions[, "eff.samp"],
  Model      = "female.CW ~ clutch.size",
  phylo_var  = phylo_var,
  resid_var  = resid_var,
  R2m        = R2m,
  R2c        = R2c,
  DIC        = m_phylo$DIC,
  DeltaDIC   = 0,
  Weight     = 1
)

# FILTER GUILDS (>= 8 female.CW)
guild_counts <- df %>% group_by(hunting.guild) %>% summarise(n = sum(!is.na(female.CW)))
valid_guilds <- guild_counts$hunting.guild[guild_counts$n >= 8]
cat("\nValid hunting guilds (>= 8 female.CW observations):\n")
print(valid_guilds)

df_sub <- df[df$hunting.guild %in% valid_guilds, ]
df_sub$hunting.guild <- droplevels(as.factor(df_sub$hunting.guild))

# MODELS WITH EACH GUILD AS REFERENCE 
guild_results <- list()

for (guild_ref in valid_guilds) {
  cat("\n=============================\n")
  cat("Reference hunting guild:", guild_ref, "\n")
  cat("=============================\n")
  
  df_sub$hunting.guild <- relevel(df_sub$hunting.guild, ref = guild_ref)
  
  
  # MODEL 2: additive effect 
  set.seed(123)
  m2 <- MCMCglmm(
    fixed    = female.CW ~ clutch.size + hunting.guild,
    random   = ~ species,
    ginverse = list(species = Ainv),
    family   = "gaussian",
    data     = df_sub,
    prior    = prior_phylo,
    nitt     = nitt,
    burnin   = burnin,
    thin     = thin,
    pr       = TRUE,
    verbose  = FALSE
  )

    
  # MODEL 3: interaction 
  set.seed(123)
  m3 <- MCMCglmm(
    fixed    = female.CW ~ clutch.size * hunting.guild,
    random   = ~ species,
    ginverse = list(species = Ainv),
    family   = "gaussian",
    data     = df_sub,
    prior    = prior_phylo,
    nitt     = nitt,
    burnin   = burnin,
    thin     = thin,
    pr       = TRUE,
    verbose  = FALSE
  )
  
  # DIC comparison
  DIC_vals <- c(m2$DIC, m3$DIC)
  DeltaDIC <- DIC_vals - min(DIC_vals)
  Weights  <- exp(-0.5 * DeltaDIC) / sum(exp(-0.5 * DeltaDIC))
  
  model_list <- list(m2, m3)
  model_names <- c("female.CW ~ clutch.size + hunting.guild",
                   "female.CW ~ clutch.size * hunting.guild")
  
  guild_model_results <- list()
  
  for (i in 1:2) {
    m <- model_list[[i]]
    name <- paste0(model_names[i], " (ref=", guild_ref, ")")
    
    phylo_var_i <- posterior.mode(m$VCV[, "species"])
    resid_var_i <- posterior.mode(m$VCV[, "units"])
    V_fixed_i   <- var(predict(m, marginal = NULL))
    V_phylo_i   <- mean(m$VCV[, "species"])
    V_resid_i   <- mean(m$VCV[, "units"])
    R2m_i <- V_fixed_i / (V_fixed_i + V_phylo_i + V_resid_i)
    R2c_i <- (V_fixed_i + V_phylo_i) / (V_fixed_i + V_phylo_i + V_resid_i)
    
    tmp <- data.frame(
      Term       = rownames(summary(m)$solutions),
      Post.Mean  = summary(m)$solutions[, "post.mean"],
      CI.Lower   = summary(m)$solutions[, "l-95% CI"],
      CI.Upper   = summary(m)$solutions[, "u-95% CI"],
      pMCMC      = summary(m)$solutions[, "pMCMC"],
      Eff.Samp   = summary(m)$solutions[, "eff.samp"],
      Model      = name,
      phylo_var  = phylo_var_i,
      resid_var  = resid_var_i,
      R2m        = R2m_i,
      R2c        = R2c_i,
      DIC        = DIC_vals[i],
      DeltaDIC   = DeltaDIC[i],
      Weight     = Weights[i]
    )
    guild_model_results[[i]] <- tmp
  }
  
  guild_results[[guild_ref]] <- do.call(rbind, guild_model_results)
}

# COMBINE RESULTS 
all_results <- bind_rows(fixed_summary, do.call(rbind, guild_results))

cat("\n=== FULL MCMCglmm RESULTS ===\n")
print(all_results)
"**********************************************************************************************************"
#####CL-------------------------------

# LOAD DATA AND PHYLOGENY 
data_path <- "C:/Users/Hp/Desktop/Hosseini_Ecology&SSDinSpiders_Carapace_Traits_with_Trees/"

df_raw <- read.csv(paste0(data_path, "Carapace_Fecundity_data.csv"),
                   stringsAsFactors = FALSE)

phy <- read.tree(paste0(data_path, "Carapace_Fecundity_tree.tre"))


# MAKE TREE ULTRAMETRIC
phy$edge.length[phy$edge.length == 0] <- 1e-8
phy_ultra <- suppressWarnings(suppressMessages(chronos(phy)))
if (!is.ultrametric(phy_ultra)) stop("Tree is still not ultrametric. Please check the input tree.")


# PREPARE PHYLOGENETIC INVERSE MATRIX
Ainv <- inverseA(phy_ultra, nodes = "TIPS", scale = TRUE)$Ainv


# MATCH DATASET TO PHYLOGENY
df <- df_raw[df_raw$species %in% phy_ultra$tip.label, ]
df <- df[match(phy_ultra$tip.label, df$species), ]
cat("Number of species after matching with the tree:", length(unique(df$species)), "\n")


# PREPARE VARIABLES
df$hunting.guild <- df$hunting_guild
df$clutch.size   <- df$eggs_per_clutch
df$female.CL     <- log10(df$female_carapace_length_mm)
if ("family" %in% names(df)) names(df)[names(df) == "family"] <- "taxon_family"


# PRIORS
prior_phylo <- list(G = list(G1 = list(V = 1, nu = 0.002)), R = list(V = 1, nu = 0.002))

# MCMC SETTINGS
nitt   <- 200000
burnin <- 50000
thin   <- 100


# CLEAN DATA
model_vars <- c("female.CL ", "clutch.size", "hunting.guild", "species")
existing_vars <- model_vars[model_vars %in% names(df)]
df <- df[complete.cases(df[, existing_vars, drop = FALSE]), ]
cat("Number of species after removing missing values:", length(unique(df$species)), "\n")


# PRINT GUILD SUMMARY
guild_summary <- df %>%
  group_by(hunting.guild) %>%
  summarise(female_CL_count = sum(!is.na(female.CL)), .groups = "drop")
print(guild_summary)


#  MODEL 1: female.CL ~ clutch.size (global model)
set.seed(123)
m_phylo <- MCMCglmm(
  fixed    = female.CL ~ clutch.size,
  random   = ~ species,
  ginverse = list(species = Ainv),
  family   = "gaussian",
  data     = df,
  prior    = prior_phylo,
  nitt     = nitt,
  burnin   = burnin,
  thin     = thin,
  pr       = TRUE,
  verbose  = FALSE
)


# SUMMARIZE RESULTS
phylo_var <- posterior.mode(m_phylo$VCV[, "species"])
resid_var <- posterior.mode(m_phylo$VCV[, "units"])
V_fixed   <- var(predict(m_phylo, marginal = NULL))
V_phylo   <- mean(m_phylo$VCV[, "species"])
V_resid   <- mean(m_phylo$VCV[, "units"])
R2m <- V_fixed / (V_fixed + V_phylo + V_resid)
R2c <- (V_fixed + V_phylo) / (V_fixed + V_phylo + V_resid)

summary <- data.frame(
  Term       = rownames(summary(m_phylo)$solutions),
  Post.Mean  = summary(m_phylo)$solutions[, "post.mean"],
  CI.Lower   = summary(m_phylo)$solutions[, "l-95% CI"],
  CI.Upper   = summary(m_phylo)$solutions[, "u-95% CI"],
  pMCMC      = summary(m_phylo)$solutions[, "pMCMC"],
  Eff.Samp   = summary(m_phylo)$solutions[, "eff.samp"],
  Model      = "female.CL ~ clutch.size",
  phylo_var  = phylo_var,
  resid_var  = resid_var,
  R2m        = R2m,
  R2c        = R2c,
  DIC        = m_phylo$DIC,
  DeltaDIC   = 0,
  Weight     = 1
)


# Print the summary
print(summary)


"**********************************************************************************************************"
#FIGURE 1 -  Spider Phylogeny tree plot ----------------------------  

# Load and match tree with data
Carapace_data <- read.csv("C:/Users/Hp/Desktop/Hosseini_Ecology&SSDinSpiders_Carapace_Traits_with_Trees/Carapace_dataset.csv")
carapace_tree <- read.tree("C:/Users/Hp/Desktop/SPIDER dataset_ sep 16/Rensch dataset/Rensch tree/spider_carapace_length_tree.nwk")

# Remove specific species before matching
remove_species <- c(
  "Neoapachella_rothi",
  "Textrix_caudata",
  "Ferrieria_echinata",
  "Araneus_sturmi",
  "Graptartia_tropicalis",
  "Zelotes_manius"
)

carapace_data <- subset(carapace_data, !species %in% remove_species)
carapace_tree <- drop.tip(carapace_tree, carapace_tree$tip.label[carapace_tree$tip.label %in% remove_species])

# Keep only species that appear in both dataset and tree
common_species <- intersect(carapace_data$species, carapace_tree$tip.label)
df <- carapace_data[carapace_data$species %in% common_species, ]
carapace_tree <- drop.tip(carapace_tree, setdiff(carapace_tree$tip.label, common_species))

# Reorder dataframe to match tree tip order
df_ordered <- df[match(carapace_tree$tip.label, df$species), ]
unique(df_ordered$suborder)


# Prepare tip data (SSD + suborder)
tip_data <- df_ordered[, c("species", "SSD.CW", "SSD.CL", "suborder")]
colnames(tip_data) <- c("label", "SSD_CW", "SSD_CL", "suborder")

tip_data$SSD_CW <- as.numeric(as.character(tip_data$SSD_CW))
tip_data$SSD_CL <- as.numeric(as.character(tip_data$SSD_CL))

tip_data <- tip_data[tip_data$label %in% carapace_tree$tip.label, ]
tip_data <- tip_data[match(carapace_tree$tip.label, tip_data$label), ]


# Group tree tips by hunting guild for branch color
guild_group <- split(df_ordered$species, df_ordered$hunting_guild)
carapace_tree_grouped <- groupOTU(carapace_tree, guild_group)


# Build color palette for guilds

guild_colors <- c(
  "Sensing web weavers" = "#FFD600",
  "Orb web weavers"     = "#A9B500",
  "Sheet web weavers"   = "#FFC042",
  "Space web weavers"   = "#FF7B00",
  "Ambush hunters"      = "#0E3D34",
  "Ground hunters"      = "#587A2F",
  "Specialists"         = "#E96B00",
  "Other hunters"       = "#D5E060"
)

p <- ggtree(carapace_tree_grouped, layout = "fan", aes(color = group)) +
  geom_tree(size = 0.7) +
  geom_tippoint(color = NA) +
  scale_color_manual(values = guild_colors, name = "Hunting Guild") +  # <- legend title changed
  theme(legend.position = "right")


# Build color palette for suborders (custom Mesothelae color)
suborders <- unique(df_ordered$suborder)
suborder_colors <- setNames(
  brewer.pal(n = length(suborders), name = "Set2"),
  suborders
)
suborder_colors["Mesothelae"] <- "#00008B"  # Dark blue


# Determine shared SSD limits for CW and CL
ssd_min <- min(c(tip_data$SSD_CW, tip_data$SSD_CL), na.rm = TRUE)
ssd_max <- max(c(tip_data$SSD_CW, tip_data$SSD_CL), na.rm = TRUE)


# Base tree plot (branches colored by guild)
suppressMessages({
  p <- ggtree(carapace_tree_grouped, layout = "fan", aes(color = group)) +
    geom_tree(size = 0.7) +
    geom_tippoint(color = NA) +
    scale_color_manual(values = guild_colors, name = "Hunting Guild") +  # <- legend title
    theme(legend.position = "right")
})


# SSD.CW outer ring (shared scale)
p <- p +
  new_scale_fill() +
  geom_fruit(
    data = tip_data,
    geom = geom_point,
    mapping = aes(y = label, x = 0, fill = SSD_CW),
    offset = 0.05,
    size = 2.5,
    pwidth = 0.1,
    shape = 21,
    color = "white"
  ) +
  scale_fill_gradientn(
    colours = c("#FF073A", "lightgrey", "#00BFFF"),  # blue ??? lightgrey ??? red
    values = scales::rescale(c(-0.9602329, 0, 0.3617278)),  # exact numeric mapping
    limits = c(ssd_min, ssd_max),
    name = "Sexual Size Dimorphism"   # <- legend title changed
  )


# SSD.CL outer ring (shared scale)
p <- p +
  geom_fruit(
    data = tip_data,
    geom = geom_point,
    mapping = aes(y = label, x = 0, fill = SSD_CL),
    offset = 0.03,
    size = 2.5,
    pwidth = 0.1,
    shape = 21,
    color = "white"
  )


# Suborder outer continuous ring (thicker, clear colors)
suborder_blocks <- tip_data %>%
  group_by(suborder) %>%
  summarise(tips = list(label))

suborder_tile <- suborder_blocks %>%
  unnest(cols = c(tips)) %>%
  rename(label = tips)

# Define clear/distinct colors for suborders
suborder_colors <- c(
  "Mesothelae" = "black",     
  "Mygalomorphae" = "gray", 
  "Araneomorphae" = "black"  
)

p <- p +
  new_scale_fill() +
  geom_fruit(
    data = suborder_tile,
    geom = geom_tile,
    mapping = aes(y = label, x = 0, fill = suborder),
    offset = 0.04,       # distance from tree
    width = 3.5,         # thickness of the ring
    color = NA,
    show.legend = FALSE  # hide legend
  ) +
  scale_fill_manual(values = suborder_colors)


# Print tree
print(p)


# Save figures

save_plot("spider_carapace_tree_guild_suborder_outerring_sharedSSD.pdf", p, base_width = 14, base_height = 10)
save_plot("spider_carapace_tree_guild_suborder_outerring_sharedSSD.png", p, base_width = 14, base_height = 10, dpi = 300)


"**********************************************************************************************************"
# FIGURE 2 - SSD ~ Hunting guild--------------------------

# PART 1 - SIGNIFICANCE TESTS FOR SSD.CW (carapace width)
df$SSD.CW <- log10(df$male_carapace_width_mm / df$female_carapace_width_mm)
df$SSD.CL <- log10(df$male_carapace_length_mm / df$female_carapace_length_mm)
# Pairwise comparisons (guild pairs)
pairs_list <- list(
  c("Space web weavers", "Orb web weavers"),
  c("Sheet web weavers", "Orb web weavers"),
  c("Ground hunters",    "Orb web weavers")
)

# Max y-value in each guild for SSD.CW (for significance labels)
gmax <- df %>%
  group_by(guild) %>%
  summarise(y = max(SSD.CW, na.rm = TRUE), .groups = "drop")

margin   <- 0.05  # vertical margin above boxes
step_inc <- 0.07  # vertical spacing between successive brackets

# Compute y-positions for significance bars
y_positions <- sapply(seq_along(pairs_list), function(i) {
  p <- pairs_list[[i]]
  max(gmax$y[gmax$guild %in% p]) + margin + (i - 1) * step_inc
})


# PART 2 - ORDERING THE GUILDS BY VARIANCE IN SSD (carapace width)
df <- df %>%
  group_by(guild) %>%
  mutate(var_SSD = var(SSD.CW, na.rm = TRUE)) %>%
  ungroup() %>%
  mutate(guild = reorder(guild, -var_SSD))   # reorder by decreasing variance


# PART 3 - BASIC SSD.CW BOXPLOT WITH SIGNIFICANCE BARS
p_cw <- ggplot(df, aes(x = guild, y = SSD.CW, fill = guild)) +
  geom_boxplot(alpha = 0.7, outlier.shape = 21, outlier.color = "black") +
  ggsignif::geom_signif(
    comparisons = pairs_list,
    annotations = c("*", "*", "*"),
    y_position  = y_positions,
    tip_length  = 0.04,
    textsize    = 7,
    vjust       = 0.6
  ) +
  scale_y_continuous(expand = expansion(mult = c(0.02, 0.15))) +
  labs(
    x = "Hunting guild",
    y = expression(log[10]~"(male / female carapace width)")
  ) +
  theme(
    legend.position = "none",
    axis.title.x = element_text(size = 15, face = "bold"),
    axis.title.y = element_text(size = 15, face = "bold"),
    axis.text.x  = element_text(size = 15, colour = "black"),
    axis.text.y  = element_text(angle = 90, size = 15, face = "bold",
                                colour = "black"),
    axis.line    = element_line(size = 1, colour = "black")
  )


# PART 4 - COLOR PALETTE FOR HUNTING GUILDS
guild_cols <- c(
  "Ambush hunters"      = "#0E3D34",
  "Ground hunters"      = "#587A2F",
  "Orb web weavers"     = "#A9B500",
  "Other hunters"       = "#D5E060",
  "Sensing web weavers" = "#FFD600",
  "Sheet web weavers"   = "#FFC042",
  "Space web weavers"   = "#FF7B00",
  "Specialists"         = "#E96B00"
)


# PART 5 - WIDE-LONG TRANSFORMATION FOR WIDTH + LENGTH SSD
df_long <- df %>%
  pivot_longer(
    cols      = c(SSD.CW, SSD.CL),
    names_to  = "Carapace",
    values_to = "Sexual Size Dimorphism"
  ) %>%
  mutate(
    Carapace = factor(
      Carapace,
      levels = c("SSD.CW", "SSD.CL"),
      labels = c("Width", "Length")
    )
  )


# PART 6 - BOXPLOT FOR SSD (WIDTH + LENGTH) WITH FACETS
p <- ggplot(df_long, aes(x = guild, y = `Sexual Size Dimorphism`, fill = guild)) +
  geom_boxplot(
    width = 0.7,
    outlier.size = 3,
    outlier.shape = 21,
    outlier.stroke = 1.5,
    outlier.color = "black",
    alpha = 1,
    linewidth = 1
  ) +
  geom_hline(yintercept = 0, linetype = "dashed", color = "black", linewidth = 1) +
  scale_fill_manual(values = guild_cols, guide = "none") +
  facet_wrap(~Carapace, ncol = 2, scales = "fixed") +
  scale_y_continuous(limits = c(-1, 1)) +
  labs(
    x = "Hunting guild",
    y = "Carapace-based dimorphism (log10 male/female)"
  ) +
  theme(
    axis.title.x = element_text(size = 18, face = "bold"),
    axis.title.y = element_text(size = 18, face = "bold"),
    axis.text.x  = element_text(size = 15, colour = "black",
                                angle = 45, hjust = 1, vjust = 1,
                                face = "bold"),
    axis.text.y  = element_text(angle = 90, size = 15, face = "bold",
                                colour = "black"),
    panel.background = element_rect(fill = NA),
    panel.grid = element_line(colour = alpha("white", 0.2)),
    axis.line = element_line(size = 1, colour = "black"),
    strip.text = element_text(size = 18, face = "bold", colour = "black"),
    strip.background = element_rect(fill = "white", colour = "black",
                                    linewidth = 0.5)
  )

# Sample size annotation
n_lab <- df_long %>%
  group_by(Carapace, guild) %>%
  summarise(n = n(), .groups = "drop")

p <- p + geom_text(
  data = n_lab,
  aes(x = guild, y = -1, label = paste0("n = ", n)),
  size = 4.5,
  vjust = 1
)


# PART 7 - SIGNIFICANCE BARS FOR WIDTH & LENGTH (FACET-SPECIFIC)
pairs_sig <- tibble::tribble(
  ~Carapace, ~group1,            ~group2,              ~p.label,
  "Width",   "Orb web weavers",  "Sheet web weavers",  "*",
  "Width",   "Orb web weavers",  "Ground hunters",     "*",
  "Width",   "Orb web weavers",  "Space web weavers",  "*",
  "Length",  "Orb web weavers",  "Other hunters",      "*",
  "Length",  "Orb web weavers",  "Sheet web weavers",  "*",
  "Length",  "Orb web weavers",  "Space web weavers",  "*"
)

# compute y-positions per facet
ypos <- df_long %>%
  group_by(Carapace) %>%
  summarise(top = max(`Sexual Size Dimorphism`, na.rm = TRUE))

pairs_sig <- pairs_sig %>%
  left_join(ypos, by = "Carapace") %>%
  group_by(Carapace) %>%
  mutate(y.position = top + 0.06 + 0.05 * (row_number() - 1)) %>%
  ungroup()

# Add significance brackets
p_final <- p + ggpubr::stat_pvalue_manual(
  pairs_sig,
  label        = "p.label",
  xmin         = "group1",
  xmax         = "group2",
  y.position   = "y.position",
  tip.length   = 0.02,
  bracket.size = 1.1,
  size         = 10,
  vjust        = 0.6,
  step.increase = 0.09,
  inherit.aes  = FALSE
)


# SAVE FIGURE
ggsave("Fig_SSD_significance.pdf", p_final,
       width = 18, height = 11, device = cairo_pdf)

# Check column names
vcv
colnames(df)


"**********************************************************************************************************"
# FIGURE 3 - SSD ~ Hunting guild & Mortality--------------------------

### LOAD DATA AND TREE
Carapace_Mortality_data <- read.csv(
  "C:/Users/Hp/Desktop/Hosseini_Ecology&SSDinSpiders_Carapace_Traits_with_Trees/Carapace_Mortality_data.csv"
)

# IMPORTANT: Tree is a Newick format file, not a CSV
phy <- read.tree(
  "C:/Users/Hp/Desktop/Hosseini_Ecology&SSDinSpiders_Carapace_Traits_with_Trees/Carapace_Mortality_tree.txt"
)

if (is.null(phy)) stop("Tree failed to load!")

### Fix zero branch lengths (required for PGLS)
phy$edge.length[phy$edge.length == 0] <- 1e-8


### MATCH DATA TO TREE
species_in_tree <- phy$tip.label
df_raw <- Carapace_Mortality_data

df <- df_raw[df_raw$species %in% species_in_tree, ]
df <- df[match(species_in_tree, df$species), ]

if (nrow(df) == 0) stop("No species in df match the tree tips!")


### CLEAN VARIABLES
required_cols <- c("hunting_guild", "SDI_CarapaceLength", "SDI_Mortality")
missing_cols <- setdiff(required_cols, colnames(df))
if (length(missing_cols) > 0) stop(paste("Missing columns:", paste(missing_cols, collapse=", ")))

df$guild       <- df$hunting_guild
df$SDI.CL_MAS  <- df$SDI_CarapaceLength
df$SDI.M_MAS   <- df$SDI_Mortality

df_clean <- df %>% filter(!is.na(SDI.CL_MAS), !is.na(SDI.M_MAS))


### SUBSET FOR PGLS
### Sheet web weavers vs all others
mort_sheet  <- subset(df_clean, guild == "Sheet web weavers")
mort_other  <- subset(df_clean, guild != "Sheet web weavers")

if (nrow(mort_sheet) == 0) stop("No Sheet web weavers in dataset ??? cannot fit PGLS.")

# Drop species NOT in mort_sheet from tree
t1 <- drop.tip(phy, setdiff(phy$tip.label, mort_sheet$species))

if (length(t1$tip.label) == 0) stop("No matching tips for PGLS model.")


### 5. BUILD comparative.data OBJECT
comp1 <- comparative.data(
  phy  = t1,
  data = mort_sheet[, c("species", "SDI.M_MAS", "SDI.CL_MAS")],
  names.col = "species",
  vcv = TRUE
)


### 6. PGLS MODEL
m1 <- pgls(SDI.CL_MAS ~ SDI.M_MAS, data = comp1, lambda = "ML")
summary(m1)


### 7. PLOT
x_range <- range(df_clean$SDI.M_MAS, na.rm = TRUE)
y_range <- range(df_clean$SDI.CL_MAS, na.rm = TRUE)

p1 <- ggplot(df_clean, aes(x = SDI.M_MAS, y = SDI.CL_MAS, fill = guild)) +
  
  geom_hline(yintercept = 0, linetype = "dashed", color = "black", linewidth = 0.6) +
  geom_vline(xintercept = 0, linetype = "dashed", color = "black", linewidth = 0.6) +
  
  geom_point(
    shape  = 21,
    color  = "black",
    stroke = 1.3,
    size   = 3,
    alpha  = 1
  ) +
  
  geom_abline(intercept = coef(m1)[1], slope = coef(m1)[2],
              linewidth = 2.5, col = "black") +
  geom_abline(intercept = coef(m1)[1], slope = coef(m1)[2],
              linewidth = 1.3, col = "#FFC042") +
  
  scale_fill_manual(
    name = "Hunting guild",
    values = c(
      "Sheet web weavers" = "#FFC042",
      "Ground hunters"    = "#587A2F",
      "Orb web weavers"   = "#A9B500",
      "Other hunters"     = "#D5E060",
      "Space web weavers" = "#FF7B00"
    )
  ) +
  
  labs(
    x = "Sex-biased mortality",
    y = "Sexual dimorphism index"
  ) +
  
  coord_cartesian(xlim = x_range, ylim = y_range) +
  
  theme(
    legend.position = "top",
    legend.title = element_text(size = 13, face = "bold"),
    legend.text  = element_text(size = 10,  face = "bold"),
    axis.title.x = element_text(size = 15, face = "bold"),
    axis.title.y = element_text(size = 15, face = "bold"),
    panel.background = element_rect(fill = NA),
    axis.line = element_line(linewidth = 1, colour = "black"),
    axis.text.x = element_text(size = 15, colour = "black"),
    axis.text.y = element_text(size = 15, colour = "black", angle = 90, hjust = 0.5)
  )

p1

ggsave("Figure3.pdf", p1, width = 5.85, height = 4.37, units = "in", dpi = 600)


"**********************************************************************************************************"
#FIGURE 4 -  SSD ~ Hunting guild & Fecundity--------------------------


###4a----------------------


df_raw <- read.csv(
  "C:/Users/Hp/Desktop/Hosseini_Ecology&SSDinSpiders_Carapace_Traits_with_Trees/Carapace_Fecundity_data.csv"
)

phy <- read.tree(
  "C:/Users/Hp/Desktop/Hosseini_Ecology&SSDinSpiders_Carapace_Traits_with_Trees/Carapace_Fecundity_tree.tre"
)

phy$edge.length[phy$edge.length == 0] <- 1e-8

phy_ultra <- suppressWarnings(suppressMessages(chronos(phy)))

if (!is.ultrametric(phy_ultra)) {
  stop("Tree is still not ultrametric - check the input tree.")
}

Ainv_list <- inverseA(phy_ultra, nodes = "TIPS", scale = TRUE)
Ainv <- Ainv_list$Ainv

df <- df_raw[df_raw$species %in% phy_ultra$tip.label, ]
df <- df[match(phy_ultra$tip.label, df$species), ]

df$hunting.guild <- df$hunting_guild
df$clutch.size <- df$eggs_per_clutch
df$SSD_CW <- log10(df$male_carapace_width_mm / df$female_carapace_width_mm)

if ("family" %in% names(df)) {
  names(df)[names(df) == "family"] <- "taxon_family"
}

df_all <- df
df_all <- subset(df_all, !is.na(clutch.size) & !is.na(SSD_CW))

x_range <- range(df_all$clutch.size, na.rm = TRUE)
y_range <- range(df_all$SSD_CW, na.rm = TRUE)

p1 <- ggplot(df_all, aes(x = clutch.size, y = SSD_CW)) +
  geom_hline(yintercept = 0, linetype = "dashed",
             color = "black", linewidth = 0.6) +
  geom_point(
    shape  = 21,
    color  = "black",
    fill   = "black",
    stroke = 1.3,
    size   = 3,
    alpha  = 0.75
  ) +
  geom_abline(intercept = -1.8827e-02,
              slope = -4.4152e-04,
              linewidth = 1,
              col = "black") +
  labs(
    x = "Clutch size",
    y = "Carapace-width dimorphism"
  ) +
  coord_cartesian(xlim = x_range, ylim = y_range) +
  theme(
    legend.position = "none",
    axis.title.x = element_text(size = 15, face = "bold"),
    axis.title.y = element_text(size = 15, face = "bold"),
    axis.line     = element_line(linewidth = 1),
    axis.text.x   = element_text(size = 15, face = "bold"),
    axis.text.y   = element_text(size = 15, face = "bold")
  )

p1

### PGLS MODEL
comp1 <- comparative.data(
  phy_ultra,
  df_all[, c("species", "SSD_CW", "clutch.size")],
  names.col = species,
  vcv = TRUE,
  vcv.dim = 2
)

m1 <- pgls(SSD_CW ~ clutch.size, data = comp1, lambda = "ML")
summary(m1)


#### 4b  ----------------

df <- df_all %>%
  filter(hunting.guild %in% c(
    "Ground hunters", "Orb web weavers", 
    "Other hunters", "Space web weavers"
  ))

df1 <- subset(df, hunting.guild != "Ground hunters")
df2 <- subset(df, hunting.guild != "Orb web weavers")

df10 <- subset(df, hunting.guild == "Ground hunters")
df20 <- subset(df, hunting.guild == "Orb web weavers")

t1 <- drop.tip(phy_ultra, df1$species)
t2 <- drop.tip(phy_ultra, df2$species)

comp1 <- comparative.data(
  t1, df10[, c("species", "female_carapace_width_mm", "clutch.size")],
  names.col = species, vcv = TRUE, vcv.dim = 2
)

comp2 <- comparative.data(
  t2, df20[, c("species", "female_carapace_width_mm", "clutch.size")],
  names.col = species, vcv = TRUE, vcv.dim = 2
)

m1 <- pgls(log10(female_carapace_width_mm) ~ clutch.size, data = comp1, lambda = "ML")
summary(m1)

m2 <- pgls(log10(female_carapace_width_mm) ~ clutch.size, data = comp2, lambda = "ML")
summary(m2)

p2 <- ggplot(df, aes(x = clutch.size,
                     y = log10(female_carapace_width_mm),
                     fill = hunting.guild)) +
  
  geom_point(
    data = subset(df, hunting.guild == "Space web weavers"),
    shape  = 21, color = "black", stroke = 1.3, size = 3, alpha = 1
  ) +
  geom_point(
    data = subset(df, hunting.guild == "Other hunters"),
    shape  = 21, color = "black", stroke = 1.3, size = 3, alpha = 1
  ) +
  geom_point(
    data = subset(df, hunting.guild == "Ground hunters"),
    shape  = 21, color = "black", stroke = 1.6, size = 3.5, alpha = 1
  ) +
  geom_point(
    data = subset(df, hunting.guild == "Orb web weavers"),
    shape  = 21, color = "black", stroke = 1.6, size = 3.5, alpha = 1
  ) +
  
  geom_abline(intercept = -0.01918683, slope = 0.00707312,
              linewidth = 2.5, col = "black") +
  geom_abline(intercept = -0.01918683, slope = 0.00707312,
              linewidth = 1.3, col = "#587A2F") +
  geom_abline(intercept = 0.34554648, slope = 0.00044528,
              linewidth = 2.5, col = "black") +
  geom_abline(intercept = 0.34554648, slope = 0.00044528,
              linewidth = 1.3, col = "#A9B500") +
  
  scale_fill_manual(
    name = "Hunting guild",
    values = c(
      "Ground hunters"    = "#587A2F",
      "Orb web weavers"   = "#A9B500",
      "Other hunters"     = "#D5E060",
      "Space web weavers" = "#FF7B00"
    )
  ) +
  
  labs(
    x = "Clutch size",
    y = "log10(Female carapace width)"
  ) +
  
  theme(
    legend.position = "bottom",
    legend.title = element_text(size = 13, face = "bold"),
    legend.text  = element_text(size = 10, face = "bold"),
    axis.title.x = element_text(size = 15, face = "bold"),
    axis.title.y = element_text(size = 15, face = "bold"),
    axis.text.x  = element_text(size = 15, colour = "black", face ="bold"),
    axis.text.y  = element_text(size = 15, colour = "black", face ="bold",
                                angle = 90, hjust = 0.5),
    panel.background = element_rect(fill = NA),
    axis.line = element_line(linewidth = 1, colour = "black")
  )

p2

p1_lab <- p1 + labs(tag = "a") +
  theme(plot.tag = element_text(size = 18, face = "bold"))

p2_lab <- p2 + labs(tag = "b") +
  theme(plot.tag = element_text(size = 18, face = "bold"))

combined <- p1_lab / p2_lab +
  plot_annotation(tag_levels = NULL)

combined

ggsave("Figure4.pdf", combined, width = 8.2, height = 9, units = "in", dpi = 600)
