# Supplementary material for: Hunting Guild Mediates the Effects of Fecundity and Mortality on Sexual Size Dimorphism in Spiders
Source: Ecol Evol. 2026 Jun 30;16(7):e73731. doi: 10.1002/ece3.73731 (PMC13318513; doi:10.1002/ece3.73731)
Supplement: Supplementary file 8 — Table S1: Pairwise contrasts of hunting guild effects on carapace width dimorphism (CWD) from MCMCglmm models. Shown are posterior means, 95% credible intervals and pMCMC values for all pairwise differences in CWD among the eight hunting guilds. Each block uses one guild as the reference level, with contrasts indicating the estimated difference in CWD (reference—contrast). Negative values indicate that the reference guild has more female‐biased CWD than the contrast guild. Estimates were derived from a phylogenetically controlled MCMCglmm model with > 800 effective samples for all parameters. Eff.Samp = effective sample size. A number of species per guild are as follows: Ambush hunters 19, Ground hunters 25, Orb web weavers 51, Other hunters 52, Sensing web weavers 18, Sheet web weavers 62, Space web weavers 20, Specialists 17. [file ECE3-16-e73731-s001.xlsx]

## Sheet: Table_S1_CWD-HG
	Reference Hunting guild	Hunting guild Contrast	Post.Mean	Low 95% CI	Up 95% CI	pMCMC	Eff.Samp
	Ambush hunters	Ground hunters	0.029962	-0.0554511	0.120052	0.478667	1500
		Orb web weavers	-0.0542564	-0.151075	0.0546069	0.308	1500
		Other hunters	0.0555682	-0.0296426	0.135744	0.186667	1634.09
		Sheet web weavers	0.0473956	-0.0302611	0.115858	0.229333	1500
		Space web weavers	0.0378575	-0.0643299	0.132368	0.429333	1500
		Specialists	0.0162626	-0.074915	0.112423	0.738667	1500
		Sensing web weavers	-0.00311479	-0.0911336	0.0835846	0.964	1500
	Ground hunters	Ambush hunters	-0.029962	-0.120052	0.0554511	0.478667	1500
		Orb web weavers	-0.0842184	-0.177054	0.0142251	0.0826667	1500
		Other hunters	0.0256062	-0.0434908	0.0854968	0.406667	1500
		Sheet web weavers	0.0174336	-0.05717	0.0901207	0.670667	1500
		Space web weavers	0.0078955	-0.0897881	0.0940268	0.868	1349.96
		Specialists	-0.0136994	-0.0861391	0.0675754	0.729333	1500
		Sensing web weavers	-0.0330768	-0.145394	0.0597911	0.528	1500
	Orb web weavers	Ambush hunters	0.0542564	-0.0546067	0.151075	0.308	1500
		Ground hunters	0.0842184	-0.0142253	0.177054	0.0826667	1500
		Other hunters	0.109825	0.0113011	0.207359	0.032	1500
		Sheet web weavers	0.101652	0.016813	0.186057	0.02	1500
		Space web weavers	0.0921139	0.00229718	0.181543	0.048	1500
		Specialists	0.070519	-0.0221582	0.168534	0.16	1634.71
		Sensing web weavers	0.0511416	-0.0701088	0.158013	0.373333	1836.26
	Other hunters	Ambush hunters	-0.0555682	-0.135744	0.0296425	0.186667	1634.09
		Ground hunters	-0.0256062	-0.0854968	0.0434908	0.406667	1500
		Orb web weavers	-0.109825	-0.207358	-0.0113011	0.032	1500
		Sheet web weavers	-0.00817254	-0.0867189	0.0625744	0.822667	1253.25
		Space web weavers	-0.0177107	-0.105925	0.081392	0.705333	889.88
		Specialists	-0.0393055	-0.120247	0.0436091	0.348	1500
		Sensing web weavers	-0.058683	-0.156607	0.0424971	0.269333	1500
	Sheet web weavers	Ambush hunters	-0.0473956	-0.115858	0.0302611	0.229333	1500
		Ground hunters	-0.0174336	-0.0901206	0.05717	0.670667	1500
		Orb web weavers	-0.101652	-0.186057	-0.0168131	0.02	1500
		Other hunters	0.00817254	-0.0625744	0.0867189	0.822667	1253.25
		Space web weavers	-0.00953813	-0.0942102	0.0704082	0.829333	1500
		Specialists	-0.031133	-0.110676	0.0486617	0.438667	1500
		Sensing web weavers	-0.0505104	-0.137735	0.0357352	0.294667	1382.61
	Space web weavers	Ambush hunters	-0.0378575	-0.132367	0.0643299	0.429333	1500
		Ground hunters	-0.0078955	-0.0940268	0.0897882	0.868	1349.96
		Orb web weavers	-0.0921139	-0.181543	-0.00229703	0.048	1500
		Other hunters	0.0177107	-0.0813921	0.105925	0.705333	889.88
		Sheet web weavers	0.00953813	-0.0704082	0.0942102	0.829333	1500
		Specialists	-0.0215949	-0.119685	0.0742853	0.674667	1500
		Sensing web weavers	-0.0409723	-0.13827	0.0776759	0.452	1346.05
	Specialists	Ambush hunters	-0.0162626	-0.112423	0.0749154	0.738667	1500
		Ground hunters	0.0136994	-0.0675754	0.0861392	0.729333	1500
		Orb web weavers	-0.070519	-0.168534	0.0221581	0.16	1634.71
		Other hunters	0.0393055	-0.0436091	0.120247	0.348	1500
		Sheet web weavers	0.031133	-0.0486617	0.110676	0.44	1500
		Space web weavers	0.0215949	-0.0742853	0.119685	0.674667	1500
		Sensing web weavers	-0.0193774	-0.124367	0.0960267	0.72	1500
	Sensing web weavers	Ambush hunters	0.00311479	-0.0835845	0.0911335	0.964	1500
		Ground hunters	0.0330768	-0.0597913	0.145394	0.528	1500
		Orb web weavers	-0.0511416	-0.158012	0.0701089	0.373333	1836.26
		Other hunters	0.058683	-0.042497	0.156607	0.269333	1500
		Sheet web weavers	0.0505104	-0.0357354	0.137735	0.294667	1382.61
		Space web weavers	0.0409723	-0.0776761	0.13827	0.452	1346.05
		Specialists	0.0193774	-0.0960268	0.124367	0.72	1500
