# Supplementary material for: Hunting Guild Mediates the Effects of Fecundity and Mortality on Sexual Size Dimorphism in Spiders
Source: Ecol Evol. 2026 Jun 30;16(7):e73731. doi: 10.1002/ece3.73731 (PMC13318513; doi:10.1002/ece3.73731)
Supplement: Supplementary file 9 — Table S2: Pairwise contrasts of hunting guild effects on carapace length dimorphism (CLD) from MCMCglmm models. Shown are posterior means, 95% credible intervals and pMCMC values for all pairwise differences in CLD among the eight hunting guilds. Each block uses one guild as the reference level, with contrasts indicating the estimated difference in CLD (reference—contrast). Negative values indicate that the reference guild has more female‐biased CLD than the contrast guild. Estimates were derived from a phylogenetically controlled MCMCglmm model with > 1100 effective samples for all parameters. Eff.Samp = effective sample size. A number of species per guild are as follows: Ambush hunters 19, Ground hunters 25, Orb web weavers 51, Other hunters 52, Sensing web weavers 18, Sheet web weavers 62, Space web weavers 20, Specialists 17. [file ECE3-16-e73731-s019.xlsx]

## Sheet: Table_S2_CLD-HG
	Reference Hunting guild	Hunting guild Contrast	Post.Mean	Low 95% CI	Up 95% CI	pMCMC	Eff.Samp
	Ambush hunters	Ground hunters	0.0307513	-0.0471005	0.120986	0.453333	1500
		Orb web weavers	-0.0476478	-0.146471	0.0502453	0.344	1500
		Other hunters	0.055545	-0.0285526	0.132172	0.173333	1630.92
		Sheet web weavers	0.0445596	-0.0295353	0.111548	0.238667	1500
		Space web weavers	0.0565819	-0.0377374	0.149887	0.242667	1500
		Specialists	0.019755	-0.0680355	0.111602	0.676	1500
		Sensing web weavers	-0.0176904	-0.102094	0.0658949	0.685333	1500
	Ground hunters	Ambush hunters	-0.0307513	-0.120986	0.0471004	0.453333	1500
		Orb web weavers	-0.0783991	-0.173798	0.0104568	0.0866667	1500
		Other hunters	0.0247937	-0.0425556	0.0818743	0.406667	1500
		Sheet web weavers	0.0138083	-0.0608847	0.0803623	0.712	1500
		Space web weavers	0.0258305	-0.0668559	0.109795	0.582667	1350.68
		Specialists	-0.0109964	-0.0816392	0.0670941	0.782667	1500
		Sensing web weavers	-0.0484417	-0.155333	0.0424358	0.346667	1500
	Orb web weavers	Ambush hunters	0.0476478	-0.0502456	0.146471	0.344	1500
		Ground hunters	0.0783991	-0.0104569	0.173798	0.0866667	1500
		Other hunters	0.103193	0.0140809	0.203553	0.0333333	1500
		Sheet web weavers	0.0922074	0.0149803	0.176369	0.0266667	1500
		Space web weavers	0.10423	0.0198798	0.191135	0.0293333	1500
		Specialists	0.0674028	-0.0239488	0.159341	0.16	1633.66
		Sensing web weavers	0.0299574	-0.0859145	0.134863	0.586667	2130.8
	Other hunters	Ambush hunters	-0.055545	-0.132172	0.0285527	0.173333	1630.92
		Ground hunters	-0.0247937	-0.0818743	0.0425556	0.406667	1500
		Orb web weavers	-0.103193	-0.203553	-0.014081	0.0333333	1500
		Sheet web weavers	-0.0109854	-0.0847838	0.0573874	0.757333	1248.7
		Space web weavers	0.00103683	-0.0839994	0.0954774	0.990667	1102.08
		Specialists	-0.0357901	-0.112719	0.0428605	0.384	1500
		Sensing web weavers	-0.0732354	-0.167209	0.0248437	0.137333	1500
	Sheet web weavers	Ambush hunters	-0.0445596	-0.111548	0.0295352	0.238667	1500
		Ground hunters	-0.0138083	-0.0803622	0.0608847	0.712	1500
		Orb web weavers	-0.0922074	-0.176369	-0.0149803	0.0266667	1500
		Other hunters	0.0109854	-0.0573874	0.0847838	0.757333	1248.7
		Space web weavers	0.0120223	-0.0700687	0.0877517	0.756	1500
		Specialists	-0.0248047	-0.099143	0.0538593	0.530667	1500
		Sensing web weavers	-0.06225	-0.146077	0.0213831	0.146667	1384.38
	Space web weavers	Ambush hunters	-0.0565819	-0.149887	0.0377374	0.242667	1500
		Ground hunters	-0.0258305	-0.109795	0.0668559	0.582667	1350.68
		Orb web weavers	-0.10423	-0.191135	-0.0198798	0.0293333	1500
		Other hunters	-0.00103683	-0.0954774	0.0839994	0.990667	1102.08
		Sheet web weavers	-0.0120223	-0.0877516	0.0700688	0.756	1500
		Specialists	-0.0368269	-0.125231	0.061933	0.456	1500
		Sensing web weavers	-0.0742722	-0.170851	0.0369121	0.16	1352.66
	Specialists	Ambush hunters	-0.019755	-0.111602	0.0680359	0.676	1500
		Ground hunters	0.0109964	-0.067094	0.0816392	0.782667	1500
		Orb web weavers	-0.0674028	-0.159341	0.0239489	0.16	1633.66
		Other hunters	0.0357901	-0.0428605	0.112719	0.384	1500
		Sheet web weavers	0.0248047	-0.0538594	0.0991429	0.530667	1500
		Space web weavers	0.0368269	-0.0619329	0.125231	0.456	1500
		Sensing web weavers	-0.0374453	-0.13625	0.0761741	0.477333	1500
	Sensing web weavers	Ambush hunters	0.0176904	-0.0658949	0.102094	0.685333	1500
		Ground hunters	0.0484417	-0.0424357	0.155333	0.346667	1500
		Orb web weavers	-0.0299574	-0.134862	0.0859146	0.586667	2130.8
		Other hunters	0.0732354	-0.0248438	0.167209	0.137333	1500
		Sheet web weavers	0.06225	-0.021383	0.146077	0.146667	1384.38
		Space web weavers	0.0742722	-0.0369122	0.170851	0.16	1352.66
		Specialists	0.0374453	-0.0761741	0.13625	0.477333	1500
