# Supplementary material for: Hunting Guild Mediates the Effects of Fecundity and Mortality on Sexual Size Dimorphism in Spiders
Source: Ecol Evol. 2026 Jun 30;16(7):e73731. doi: 10.1002/ece3.73731 (PMC13318513; doi:10.1002/ece3.73731)
Supplement: Supplementary file 10 — Table S3: Summary of MCMCglm model results for the sexual dimorphism index calculated from carapace width (SDI‐CW) against the sex‐biased mobility/mortality index and hunting guild. Three model formulations were tested: (1) SDI‐CW as a function of sex‐biased mortality (N = 40), (2) as a function of sex‐biased mortality and hunting guild (additive effects) and (3) including the interaction between sex‐biased mortality and hunting guild. We repeated Models 2 and 3 with (2a, 3a) Ground hunters, and with (2b, 3b) Sheet web weavers as the reference level. Only hunting guilds represented by nine or more species were included to ensure robust estimates. The table reports posterior means (post.mean), 95% credible intervals (low 95% CI–up 95% CI), pMCMC values, effective sample sizes (Eff.Samp) and residual variance, the marginal and conditional R 2 values, as well as the deviance information criteria (DIC). A number of species per hunting guild are as follows: Ground hunters = 14, Sheet web weavers = 21. [file ECE3-16-e73731-s015.xlsx]

## Sheet: Table_S3_SDI-CW_Mort_HG
	Model	Parameter	Post.Mean	Low 95% CI	Up 95% CI	pMCMC	Eff.Samp	Residual variance	R2m	R2c	DIC
	(1)	(Intercept)	-0.0362848	-0.311156	0.228545	0.784	1500	0.00950034	0.142872	0.827074	-49.655
		Sex-biased mobility/mortality	-0.136579	-0.335127	0.0704091	0.196	1500	0.00950034	0.142872	0.827074	-49.655
	(2a)	(Intercept)	0.0902616	-0.152912	0.315422	0.362667	1500	0.0128212	0.208118	0.709611	-41.9193
		Sex-biased mobility/mortality	-0.156311	-0.362511	0.0516187	0.109333	1500	0.0128212	0.208118	0.709611	-41.9193
		Sheet web weavers	-0.236285	-0.465599	-0.0283653	0.0293333	1500	0.0128212	0.208118	0.709611	-41.9193
	(2b)	(Intercept)	-0.140764	-0.355591	0.0955613	0.152	1500	0.0115342	0.212746	0.704684	-41.7092
		Sex-biased mobility/mortality	-0.164529	-0.379688	0.0277542	0.104	1382.77	0.0115342	0.212746	0.704684	-41.7092
		Ground hunters	0.234167	0.0379349	0.445012	0.0226667	1500	0.0115342	0.212746	0.704684	-41.7092
	(3a)	(Intercept)	0.085632	-0.205285	0.303531	0.449333	1616.82	0.00951323	0.223716	0.827114	-52.3802
		Sex-biased mobility/mortality	0.0678598	-0.262554	0.397877	0.701333	1344.1	0.00951323	0.223716	0.827114	-52.3802
		Sheet web weavers	-0.257475	-0.493478	-0.0210666	0.036	1500	0.00951323	0.223716	0.827114	-52.3802
		Sex-biased mobility/mortality x Sheet web weavers	-0.360544	-0.78653	0.0556631	0.088	1500	0.00951323	0.223716	0.827114	-52.3802
	(3b)	(Intercept)	-0.174172	-0.452137	0.0645399	0.126667	1500	0.0094243	0.225729	0.812931	-52.3033
		Sex-biased mobility/mortality	-0.294547	-0.525853	-0.0665605	0.0186667	1500	0.0094243	0.225729	0.812931	-52.3033
		Ground hunters	0.256289	0.0237746	0.486192	0.028	1580.41	0.0094243	0.225729	0.812931	-52.3033
		Sex-biased mobility/mortality x Ground hunters	0.362361	-0.0481249	0.740976	0.076	1500	0.0094243	0.225729	0.812931	-52.3033
