# Supplementary material for: Hunting Guild Mediates the Effects of Fecundity and Mortality on Sexual Size Dimorphism in Spiders
Source: Ecol Evol. 2026 Jun 30;16(7):e73731. doi: 10.1002/ece3.73731 (PMC13318513; doi:10.1002/ece3.73731)
Supplement: Supplementary file 11 — Table S4: Summary of MCMCglm model results for the sexual dimorphism index calculated from carapace length (SDI‐CL) against the sex‐biased mobility/mortality index and hunting guild. Three model formulations were tested: (1) SDI‐CL as a function of sex‐biased mortality (N = 40), (2) as a function of sex‐biased mortality and hunting guild (additive effects) and (3) including the interaction between sex‐biased mortality and hunting guild. We repeated Models 2 and 3 with (2a, 3a) Ground hunters, and with (2b, 3b) Sheet web weavers as the reference level. Only hunting guilds represented by nine or more species were included to ensure robust estimates. The table reports posterior means (post.mean), 95% credible intervals (low 95% CI–up 95% CI), pMCMC values, effective sample sizes (Eff.Samp) and residual variance, the marginal and conditional R 2 values, as well as the deviance information criteria (DIC). A number of species per hunting guild are as follows: Ground hunters = 14, Sheet web weavers = 21. [file ECE3-16-e73731-s007.xlsx]

## Sheet: Table_S4_SDI_CL-Mort-HG
	Model	Parameter	Post.Mean	CI.Lower	CI.Upper	pMCMC	Eff.Samp	Residual variance	R2m	R2c	DIC
	(1)	(Intercept)	-0.0127814	-0.287343	0.266519	0.917333	1500	0.00603364	0.185813	0.887122	-63.5269
		Sex-biased mobility/mortality	-0.211305	-0.382359	-0.0274583	0.0226667	1500	0.00603364	0.185813	0.887122	-63.5269
	(2a)	(Intercept)	0.112308	-0.116129	0.340613	0.261333	1500	0.0125311	0.255577	0.761899	-51.1609
		Sex-biased mobility/mortality	-0.221043	-0.413456	-0.0362216	0.0226667	1500	0.0125311	0.255577	0.761899	-51.1609
		Sheet web weavers	-0.242789	-0.458772	-0.0457951	0.0226667	1500	0.0125311	0.255577	0.761899	-51.1609
	(2b)	(Intercept)	-0.124693	-0.332601	0.105525	0.178667	1500	0.00903678	0.261009	0.759317	-50.9392
		Sex-biased mobility/mortality	-0.228256	-0.421953	-0.0520791	0.0173333	1404.4	0.00903678	0.261009	0.759317	-50.9392
		Ground hunters	0.23933	0.0371213	0.426973	0.02	1500	0.00903678	0.261009	0.759317	-50.9392
	(3a)	(Intercept)	0.108235	-0.178435	0.323613	0.330667	1500	0.00759887	0.264855	0.873406	-65.5419
		Sex-biased mobility/mortality	0.00293524	-0.296388	0.296012	0.988	1459.47	0.00759887	0.264855	0.873406	-65.5419
		Sheet web weavers	-0.259181	-0.484611	-0.0309153	0.0293333	1500	0.00759887	0.264855	0.873406	-65.5419
		Sex-biased mobility/mortality x Sheet web weavers	-0.359767	-0.729929	0.0254013	0.0586667	1500	0.00759887	0.264855	0.873406	-65.5419
	(3b)	(Intercept)	-0.153478	-0.414566	0.0856781	0.181333	1500	0.00721344	0.270191	0.858927	-65.0828
		Sex-biased mobility/mortality	-0.358172	-0.571503	-0.161894	0.00266667	1500	0.00721344	0.270191	0.858927	-65.0828
		Ground hunters	0.258201	0.0527122	0.493441	0.0213333	1684.18	0.00721344	0.270191	0.858927	-65.0828
		Sex-biased mobility/mortality x Ground hunters	0.359861	0.00648292	0.716475	0.0533333	1500	0.00721344	0.270191	0.858927	-65.0828
