# Supplementary material for: Hunting Guild Mediates the Effects of Fecundity and Mortality on Sexual Size Dimorphism in Spiders
Source: Ecol Evol. 2026 Jun 30;16(7):e73731. doi: 10.1002/ece3.73731 (PMC13318513; doi:10.1002/ece3.73731)
Supplement: Supplementary file 12 — Table S5: Summary of MCMCglm model results for carapace width dimorphism (CWD) against hunting guild and clutch size. Carapace width dimorphism was calculated as log10(male carapace width/female carapace width). Clutch size was measured as number of eggs per egg sac, and it was log10‐transformed in all models. The table reports posterior means (post.mean), 95% credible intervals (low 95% CI–up 95% CI), pMCMC values, effective sample sizes (Eff.Samp), residual variance, the marginal and conditional R 2 values, as well as the deviance information criteria (DIC). Three model formulations were tested: (1) CWD as a function of clutch size (n = 76), (2) as a function of clutch size and hunting guild (additive effects) and (3) including the interaction between clutch size and hunting guild. We repeated Models 2 and 3 with Ground hunters (2a, 3a), with Other hunters (2b, 3b) and with Space web weavers (2c, 3c) as the reference level. Only hunting guilds represented by nine or more species were included to ensure robust estimates. A number of species per hunting guild are as follows: Ground hunters = 18; Other hunters = 11, Space web weavers = 27. [file ECE3-16-e73731-s016.xlsx]

## Sheet: Table_S5_CWD-F-HG
	Model	Parameter	Post.Mean	Low 95% CI	Up 95% CI	pMCMC	Eff.Samp	Residual variance	R2m	R2c	DIC
	(1)	(Intercept)	0.132138	0.0527087	0.223195	0.000666667	1500	0.00785863	0.189274	0.338979	-145.517
		Clutch size	-0.103204	-0.156383	-0.0539613	0.000666667	1500	0.00785863	0.189274	0.338979	-145.517
	(2a)	(Intercept)	0.0378352	-0.062569	0.121525	0.424	1500	0.00283648	0.184322	0.566253	-157.977
	Ref: Ground hunters	Clutch size	-0.053116	-0.105159	-0.00332512	0.0533333	1500	0.00283648	0.184322	0.566253	-157.977
		Other hunters	0.0253717	-0.0378131	0.0902376	0.444	1500	0.00283648	0.184322	0.566253	-157.977
		Space web weavers	0.0289816	-0.0291689	0.0909669	0.346667	1500	0.00283648	0.184322	0.566253	-157.977
	(3a)	(Intercept)	0.0490344	-0.0848812	0.19425	0.501333	1746.4	0.00210772	0.21264	0.585777	-158.025
	Ref: Ground hunters	Clutch size	-0.06274	-0.146365	0.0215769	0.148	1500	0.00210772	0.21264	0.585777	-158.025
		Other hunters	-0.120078	-0.359315	0.108175	0.296	1500	0.00210772	0.21264	0.585777	-158.025
		Space web weavers	0.0762286	-0.118296	0.254768	0.425333	1500	0.00210772	0.21264	0.585777	-158.025
		Clutch size x Other hunters	0.0788483	-0.039197	0.210618	0.214667	1500	0.00210772	0.21264	0.585777	-158.025
		Clutch size x Space web weavers	-0.0294649	-0.143398	0.0760708	0.618667	1500	0.00210772	0.21264	0.585777	-158.025
	(2b)	(Intercept)	0.0632069	-0.0378133	0.172584	0.244	1500	0.00283648	0.184322	0.566253	-157.977
	Ref: Other hunters	Clutch size	-0.053116	-0.105159	-0.00332514	0.0533333	1500	0.00283648	0.184322	0.566253	-157.977
		Ground hunters	-0.0253717	-0.0902376	0.0378131	0.444	1500	0.00283648	0.184322	0.566253	-157.977
		Space web weavers	0.00360985	-0.073986	0.0761486	0.908	1627.62	0.00283648	0.184322	0.566253	-157.977
	(3b)	(Intercept)	-0.0710432	-0.259338	0.112344	0.438667	1500	0.00210772	0.21264	0.585777	-158.025
	Ref: Other hunters	Clutch size	0.0161083	-0.0750039	0.109194	0.708	1500	0.00210772	0.21264	0.585777	-158.025
		Ground hunters	0.120078	-0.108175	0.359315	0.296	1500	0.00210772	0.21264	0.585777	-158.025
		Space web weavers	0.196306	-0.0376503	0.425034	0.0866667	1500	0.00210772	0.21264	0.585777	-158.025
		Clutch size x Ground hunters	-0.0788483	-0.210617	0.0391971	0.214667	1500	0.00210772	0.21264	0.585777	-158.025
		Clutch size x Space web weavers	-0.108313	-0.224529	0.0111686	0.0746667	1500	0.00210772	0.21264	0.585777	-158.025
	(2c)	(Intercept)	0.0668168	-0.023564	0.152449	0.144	1500	0.00283648	0.184322	0.566253	-157.977
	Ref: Space web weavers	Clutch size	-0.053116	-0.105159	-0.00332512	0.0533333	1500	0.00283648	0.184322	0.566253	-157.977
		Other hunters	-0.00360985	-0.0761486	0.0739859	0.908	1627.62	0.00283648	0.184322	0.566253	-157.977
		Ground hunters	-0.0289816	-0.0909669	0.0291689	0.346667	1500	0.00283648	0.184322	0.566253	-157.977
	(3c)	(Intercept)	0.125263	-0.0119855	0.245519	0.048	1500	0.00210772	0.21264	0.585777	-158.025
	Ref: Space web weavers	Clutch size	-0.0922049	-0.175592	-0.0161085	0.0146667	1500	0.00210772	0.21264	0.585777	-158.025
		Other hunters	-0.196306	-0.425034	0.03765	0.0866667	1500	0.00210772	0.21264	0.585777	-158.025
		Ground hunters	-0.0762286	-0.254768	0.118296	0.425333	1500	0.00210772	0.21264	0.585777	-158.025
		Clutch size x Other hunters	0.108313	-0.0111686	0.224529	0.0746667	1500	0.00210772	0.21264	0.585777	-158.025
		Clutch size x Ground hunters	0.0294649	-0.0760708	0.143398	0.618667	1500	0.00210772	0.21264	0.585777	-158.025
