# Supplementary material for: Hunting Guild Mediates the Effects of Fecundity and Mortality on Sexual Size Dimorphism in Spiders
Source: Ecol Evol. 2026 Jun 30;16(7):e73731. doi: 10.1002/ece3.73731 (PMC13318513; doi:10.1002/ece3.73731)
Supplement: Supplementary file 13 — Table S6: Summary of MCMCglm model results for carapace width dimorphism (CWD) against hunting guild and clutch size. Carapace width dimorphism was calculated as log10(male carapace width/female carapace width). Clutch size was measured as number of eggs per egg sac, and it was log10‐transformed in all models. The table reports posterior means (post.mean), 95% credible intervals (low 95% CI–up 95% CI), pMCMC values, effective sample sizes (Eff.Samp), residual variance, the marginal and conditional R 2 values, as well as the deviance information criteria (DIC). Three model formulations were tested: (1) CWD as a function of clutch size (n = 75; without Cyrtophora moluccensis), (2) as a function of clutch size and hunting guild (additive effects) and (3) including the interaction between clutch size and hunting guild. We repeated Models 2 and 3 with Ground hunters (2a, 3a), with Other hunters (2b, 3b) and with Space web weavers (2c, 3c) as the reference level. Only hunting guilds represented by nine or more species were included to ensure robust estimates. A number of species per hunting guild are as follows: Ground hunters = 18; Other hunters = 11, Space web weavers = 27. [file ECE3-16-e73731-s018.xlsx]

## Sheet: Table_S6_CWD-F-HG_wo_C_moluccen
	Model	Parameter	Post.Mean	Low 95% CI	Up 95% CI	pMCMC	Eff.Samp	Residual variance	R2m	R2c	DIC
	(1)	(Intercept)	0.0394568	-0.0204251	0.103291	0.206667	1533.12	0.00288215	0.114261	0.439184	-209.827
		Clutch size	-0.0396802	-0.0742265	-0.000719002	0.0373333	1500	0.00288215	0.114261	0.439184	-209.827
	(2a)	(Intercept)	0.0390714	-0.052961	0.128179	0.392	1500	0.00296052	0.187314	0.571496	-157.987
	Ref: Ground hunters	Clutch size	-0.0536412	-0.100313	0.00289693	0.0453333	1500	0.00296052	0.187314	0.571496	-157.987
		Other hunters	0.0260268	-0.0362014	0.0871603	0.405333	1500	0.00296052	0.187314	0.571496	-157.987
		Space web weavers	0.028372	-0.0305289	0.0871287	0.314667	1500	0.00296052	0.187314	0.571496	-157.987
	(3a)	(Intercept)	0.0506235	-0.0966282	0.194911	0.496	1500	0.00282962	0.210371	0.583725	-158.204
	Ref: Ground hunters	Clutch size	-0.0631836	-0.144606	0.0243355	0.141333	1500	0.00282962	0.210371	0.583725	-158.204
		Other hunters	-0.119021	-0.351562	0.117436	0.329333	1500	0.00282962	0.210371	0.583725	-158.204
		Space web weavers	0.0707844	-0.112898	0.271554	0.477333	1298.25	0.00282962	0.210371	0.583725	-158.204
		Clutch size x Other hunters	0.0784192	-0.0534474	0.200199	0.232	1500	0.00282962	0.210371	0.583725	-158.204
		Clutch size x Space web weavers	-0.0273364	-0.138229	0.0954069	0.637333	1500	0.00282962	0.210371	0.583725	-158.204
	(2b)	(Intercept)	0.0650982	-0.0341095	0.170162	0.218667	1500	0.00296052	0.187314	0.571496	-157.987
	Ref: Other hunters	Clutch size	-0.0536412	-0.100313	0.00289694	0.0453333	1500	0.00296052	0.187314	0.571496	-157.987
		Ground hunters	-0.0260268	-0.0871604	0.0362014	0.405333	1500	0.00296052	0.187314	0.571496	-157.987
		Space web weavers	0.00234518	-0.0740658	0.0743384	0.94	1500	0.00296052	0.187314	0.571496	-157.987
	(3b)	(Intercept)	-0.0683976	-0.27146	0.116993	0.46	1500	0.00282962	0.210371	0.583725	-158.204
	Ref: Other hunters	Clutch size	0.0152356	-0.0874209	0.107082	0.761333	1500	0.00282962	0.210371	0.583725	-158.204
		Ground hunters	0.119021	-0.117436	0.351562	0.329333	1500	0.00282962	0.210371	0.583725	-158.204
		Space web weavers	0.189806	-0.0380512	0.426991	0.12	1500	0.00282962	0.210371	0.583725	-158.204
		Clutch size x Ground hunters	-0.0784192	-0.200199	0.0534474	0.232	1500	0.00282962	0.210371	0.583725	-158.204
		Clutch size x Space web weavers	-0.105756	-0.238115	0.0130281	0.1	1500	0.00282962	0.210371	0.583725	-158.204
	(2c)	(Intercept)	0.0674434	-0.0197671	0.162619	0.168	1500	0.00296052	0.187314	0.571496	-157.987
	Ref: Space web weavers	Clutch size	-0.0536412	-0.100313	0.00289694	0.0453333	1500	0.00296052	0.187314	0.571496	-157.987
		Other hunters	-0.00234518	-0.0743385	0.0740658	0.94	1500	0.00296052	0.187314	0.571496	-157.987
		Ground hunters	-0.028372	-0.0871287	0.0305289	0.314667	1500	0.00296052	0.187314	0.571496	-157.987
	(3c)	(Intercept)	0.121408	0.0015787	0.255749	0.068	1500	0.00282962	0.210371	0.583725	-158.204
	Ref: Space web weavers	Clutch size	-0.09052	-0.172305	-0.010268	0.0413333	1704.96	0.00282962	0.210371	0.583725	-158.204
		Other hunters	-0.189806	-0.426991	0.038051	0.12	1500	0.00282962	0.210371	0.583725	-158.204
		Ground hunters	-0.0707844	-0.271554	0.112898	0.477333	1298.25	0.00282962	0.210371	0.583725	-158.204
		Clutch size x Other hunters	0.105756	-0.0130279	0.238115	0.1	1500	0.00282962	0.210371	0.583725	-158.204
		Clutch size x Ground hunters	0.0273364	-0.0954065	0.138229	0.637333	1500	0.00282962	0.210371	0.583725	-158.204
