# Supplementary material for: Hunting Guild Mediates the Effects of Fecundity and Mortality on Sexual Size Dimorphism in Spiders
Source: Ecol Evol. 2026 Jun 30;16(7):e73731. doi: 10.1002/ece3.73731 (PMC13318513; doi:10.1002/ece3.73731)
Supplement: Supplementary file 14 — Table S7: Summary of MCMCglm model results for carapace length dimorphism (CLD) against hunting guild and clutch size. Carapace length dimorphism was calculated as log10(male carapace length/female carapace length). Clutch size was measured as number of eggs per egg sac, and it was log10‐transformed in all models. The table reports posterior means (post.mean), 95% credible intervals (low 95% CI–up 95% CI), pMCMC values, effective sample sizes (Eff.Samp), residual variance, the marginal and conditional R 2 values, as well as the deviance information criteria (DIC). Three model formulations were tested: (1) CLD as a function of clutch size (n = 53), (2) as a function of clutch size and hunting guild (additive effects) and (3) including the interaction between clutch size and hunting guild. We repeated Models 2 and 3 with Ground hunters (2a, 3a), and with Space web weavers (2b, 3b) as the reference level. Only hunting guilds represented by nine or more species were included to ensure robust estimates. A number of species per hunting guild are as follows: Ground hunters = 17; Space web weavers = 20. [file ECE3-16-e73731-s006.xlsx]

## Sheet: Table_S7_CLD_F-HG
	Model	Parameter	Post.Mean	Low 95% CI	Up 95% CI	pMCMC	Eff.Samp	Residual variance	R2m	R2c	DIC
	(1)	(Intercept)	-0.0146522	-0.0707304	0.0414539	0.626667	1215.47	0.00110246	0.153078	0.6358	-194.498
		Clutch size	-0.0044037	-0.0416258	0.0290834	0.822667	1213.03	0.00110246	0.153078	0.6358	-194.498
	(2a)	(Intercept)	0.022658	-0.0563832	0.111513	0.593333	1500	0.00064005	0.218206	0.732004	-142.343
	Ref: Ground hunters	Clutch size	-0.0314033	-0.0799215	0.0148044	0.196	1500	0.00064005	0.218206	0.732004	-142.343
		Space web weavers	0.0187499	-0.0316073	0.0723559	0.490667	1657.98	0.00064005	0.218206	0.732004	-142.343
	(3a)	(Intercept)	0.0326765	-0.081754	0.137562	0.553333	1500	0.000575516	0.209776	0.72367	-141.089
	Ref: Ground hunters	Clutch size	-0.0371996	-0.102249	0.0289388	0.277333	1403.73	0.000575516	0.209776	0.72367	-141.089
		Space web weavers	-0.00211813	-0.148477	0.156224	0.98	1368.9	0.000575516	0.209776	0.72367	-141.089
		Clutch size x Space web weavers	0.0131452	-0.0881351	0.107492	0.792	1373.78	0.000575516	0.209776	0.72367	-141.089
	(2b)	(Intercept)	0.0414079	-0.0379674	0.123102	0.326667	1500	0.00064005	0.218206	0.732004	-142.343
	Ref: Space web weavers	Clutch size	-0.0314033	-0.0799215	0.0148044	0.196	1500	0.00064005	0.218206	0.732004	-142.343
		Ground hunters	-0.0187499	-0.0723559	0.0316073	0.490667	1657.98	0.00064005	0.218206	0.732004	-142.343
	(3b)	(Intercept)	0.0305583	-0.0768872	0.151827	0.613333	1383.81	0.000575516	0.209776	0.72367	-141.089
	Ref: Space web weavers	Clutch size	-0.0240545	-0.0980636	0.0474891	0.541333	1321.76	0.000575516	0.209776	0.72367	-141.089
		Ground hunters	0.00211814	-0.156224	0.148477	0.98	1368.9	0.000575516	0.209776	0.72367	-141.089
		Clutch size x Ground hunters	-0.0131452	-0.107492	0.0881353	0.792	1373.78	0.000575516	0.209776	0.72367	-141.089
