# Supplementary material for: Hunting Guild Mediates the Effects of Fecundity and Mortality on Sexual Size Dimorphism in Spiders
Source: Ecol Evol. 2026 Jun 30;16(7):e73731. doi: 10.1002/ece3.73731 (PMC13318513; doi:10.1002/ece3.73731)
Supplement: Supplementary file 15 — Table S8: Summary of MCMCglm model results for female carapace width against hunting guild and clutch size. Female carapace width and clutch size (number of eggs per egg sac) were log10‐transformed in all models. The table reports posterior means (post.mean), 95% credible intervals (low 95% CI–up 95% CI), pMCMC values, effective sample sizes (Eff.Samp), phylogenetic and residual variance, the marginal and conditional R 2 values, as well as the deviance information criteria (DIC). Three model formulations were tested: (1) Female carapace width as a function of clutch size (n = 79), (2) as a function of clutch size and hunting guild (additive effects) and (3) including the interaction between clutch size and hunting guild. We repeated Models 2 and 3 with Ground hunters (2a, 3a), Orb web weavers (2b, 3b), Other hunters (2c, 3c) and with Space web weavers (2d, 3d) as the reference level. Only hunting guilds represented by nine or more species were included to ensure robust estimates. A number of species per hunting guild are as follows: Ground hunters = 18, Orb web weavers = 9, Other hunters = 11, Space web weavers = 27. [file ECE3-16-e73731-s005.xlsx]

## Sheet: Table_S8_FCW-F-HG
	Model	Parameter	Post.Mean	Low 95% CI	Up 95% CI	pMCMC	Eff.Samp	Residual variance	R2m	R2c	DIC
	(1)	(Intercept)	-0.356741	-0.545761	-0.179966	0.00133333	1446.94	0.00194386	0.601071	0.952981	-173.509
		Clutch size	0.413752	0.320815	0.520075	0.000666667	1500	0.00194386	0.601071	0.952981	-173.509
	(2a)	(Intercept)	-0.37952	-0.560826	-0.202202	0.000666667	1500	0.0155842	0.739304	0.855888	-85.5884
	Ref: Ground hunters	Clutch size	0.473719	0.37503	0.572049	0.000666667	1386.29	0.0155842	0.739304	0.855888	-85.5884
		Orb web weavers	-0.144719	-0.290181	0.0213928	0.0786667	1500	0.0155842	0.739304	0.855888	-85.5884
		Other hunters	-0.0136681	-0.141209	0.1343	0.833333	1500	0.0155842	0.739304	0.855888	-85.5884
		Space web weavers	-0.238663	-0.370717	-0.111575	0.000666667	1500	0.0155842	0.739304	0.855888	-85.5884
	(3a)	(Intercept)	-0.32941	-0.68735	0.00111175	0.072	1500	0.016436	0.728213	0.860309	-87.5637
	Ref: Ground hunters	Clutch size	0.441689	0.230855	0.64586	0.000666667	1500	0.016436	0.728213	0.860309	-87.5637
		Orb web weavers	-0.10224	-0.610549	0.42111	0.714667	1500	0.016436	0.728213	0.860309	-87.5637
		Other hunters	-0.0505119	-0.590326	0.503875	0.850667	1500	0.016436	0.728213	0.860309	-87.5637
		Space web weavers	-0.384725	-0.824438	0.0619196	0.084	1431.28	0.016436	0.728213	0.860309	-87.5637
		Clutch size x Orb web weavers	-0.00981316	-0.277636	0.258033	0.912	1500	0.016436	0.728213	0.860309	-87.5637
		Clutch size x Other hunters	0.0275472	-0.278904	0.31979	0.865333	1500	0.016436	0.728213	0.860309	-87.5637
		Clutch size x Space web weavers	0.0942564	-0.160738	0.36199	0.485333	1500	0.016436	0.728213	0.860309	-87.5637
	(2b)	(Intercept)	-0.524239	-0.768916	-0.295905	0.000666667	1500	0.0155842	0.739304	0.855888	-85.5884
	Ref: Orb web weavers	Clutch size	0.473719	0.37503	0.572049	0.000666667	1386.29	0.0155842	0.739304	0.855888	-85.5884
		Ground hunters	0.144719	-0.021393	0.290181	0.0786667	1500	0.0155842	0.739304	0.855888	-85.5884
		Other hunters	0.131051	-0.0213049	0.265961	0.084	1226.67	0.0155842	0.739304	0.855888	-85.5884
		Space web weavers	-0.0939444	-0.263515	0.0717246	0.268	1500	0.0155842	0.739304	0.855888	-85.5884
	(3b)	(Intercept)	-0.43165	-0.871161	-0.0133981	0.0546667	1516.06	0.0164359	0.728213	0.860309	-87.5637
	Ref: Orb web weavers	Clutch size	0.431876	0.260803	0.625211	0.000666667	1500	0.0164359	0.728213	0.860309	-87.5637
		Ground hunters	0.10224	-0.421108	0.610552	0.714667	1500	0.0164359	0.728213	0.860309	-87.5637
		Other hunters	0.0517283	-0.546904	0.683837	0.886667	1500	0.0164359	0.728213	0.860309	-87.5637
		Space web weavers	-0.282484	-0.783794	0.249118	0.277333	1500	0.0164359	0.728213	0.860309	-87.5637
		Clutch size x Ground hunters	0.00981316	-0.258034	0.277636	0.912	1500	0.0164359	0.728213	0.860309	-87.5637
		Clutch size x Other hunters	0.0373604	-0.282296	0.313854	0.789333	1500	0.0164359	0.728213	0.860309	-87.5637
		Clutch size x Space web weavers	0.10407	-0.159358	0.355848	0.418667	1500	0.0164359	0.728213	0.860309	-87.5637
	(2c)	(Intercept)	-0.393189	-0.591549	-0.184339	0.000666667	1500	0.0155842	0.739304	0.855888	-85.5884
	Ref: Other hunters	Clutch size	0.473719	0.37503	0.572049	0.000666667	1386.29	0.0155842	0.739304	0.855888	-85.5884
		Orb web weavers	-0.131051	-0.265961	0.0213048	0.084	1226.67	0.0155842	0.739304	0.855888	-85.5884
		Ground hunters	0.0136681	-0.134299	0.141209	0.833333	1500	0.0155842	0.739304	0.855888	-85.5884
		Space web weavers	-0.224995	-0.39553	-0.0748252	0.008	1500	0.0155842	0.739304	0.855888	-85.5884
	(3c)	(Intercept)	-0.379922	-0.848834	0.0247404	0.0906667	1615.27	0.016436	0.728213	0.860309	-87.5637
	Ref: Other hunters	Clutch size	0.469236	0.262248	0.705156	0.000666667	1645.04	0.016436	0.728213	0.860309	-87.5637
		Orb web weavers	-0.0517283	-0.683836	0.546905	0.886667	1500	0.016436	0.728213	0.860309	-87.5637
		Ground hunters	0.050512	-0.503877	0.590326	0.850667	1500	0.016436	0.728213	0.860309	-87.5637
		Space web weavers	-0.334213	-0.827809	0.213951	0.18	1500	0.016436	0.728213	0.860309	-87.5637
		Clutch size x Orb web weavers	-0.0373604	-0.313854	0.282296	0.789333	1500	0.016436	0.728213	0.860309	-87.5637
		Clutch size x Ground hunters	-0.0275472	-0.31979	0.278906	0.865333	1500	0.016436	0.728213	0.860309	-87.5637
		Clutch size x Space web weavers	0.0667092	-0.210052	0.357483	0.645333	1500	0.016436	0.728213	0.860309	-87.5637
	(2d)	(Intercept)	-0.618184	-0.800039	-0.448861	0.000666667	1337.6	0.0155842	0.739304	0.855888	-85.5884
	Ref: Space web weavers	Clutch size	0.473719	0.37503	0.572049	0.000666667	1386.29	0.0155842	0.739304	0.855888	-85.5884
		Other hunters	0.224995	0.0748252	0.39553	0.008	1500	0.0155842	0.739304	0.855888	-85.5884
		Orb web weavers	0.0939444	-0.0717245	0.263515	0.268	1500	0.0155842	0.739304	0.855888	-85.5884
		Ground hunters	0.238663	0.111575	0.370717	0.000666667	1500	0.0155842	0.739304	0.855888	-85.5884
	(3d)	(Intercept)	-0.714135	-1.00938	-0.422072	0.000666667	1217.09	0.016436	0.728213	0.860309	-87.5637
	Ref: Space web weavers	Clutch size	0.535945	0.352879	0.705118	0.000666667	1195.71	0.016436	0.728213	0.860309	-87.5637
		Other hunters	0.334213	-0.213951	0.827812	0.18	1500	0.016436	0.728213	0.860309	-87.5637
		Orb web weavers	0.282484	-0.249119	0.783794	0.277333	1500	0.016436	0.728213	0.860309	-87.5637
		Ground hunters	0.384725	-0.0619178	0.824439	0.084	1431.28	0.016436	0.728213	0.860309	-87.5637
		Clutch size x Other hunters	-0.0667092	-0.357482	0.210052	0.645333	1500	0.016436	0.728213	0.860309	-87.5637
		Clutch size x Orb web weavers	-0.10407	-0.355849	0.159359	0.418667	1500	0.016436	0.728213	0.860309	-87.5637
		Clutch size x Ground hunters	-0.0942564	-0.36199	0.160739	0.485333	1500	0.016436	0.728213	0.860309	-87.5637
