# Supplementary material for: Hunting Guild Mediates the Effects of Fecundity and Mortality on Sexual Size Dimorphism in Spiders
Source: Ecol Evol. 2026 Jun 30;16(7):e73731. doi: 10.1002/ece3.73731 (PMC13318513; doi:10.1002/ece3.73731)
Supplement: Supplementary file 16 — Table S9: Summary of MCMCglm model results for female carapace width against hunting guild and clutch size. Female carapace width and clutch size (number of eggs per egg sac) were log10‐transformed in all models. The table reports posterior means (post.mean), 95% credible intervals (low 95% CI–up 95% CI), pMCMC values, effective sample sizes (Eff.Samp), phylogenetic and residual variance, the marginal and conditional R 2 values, as well as the deviance information criteria (DIC). Three model formulations were tested: (1) Female carapace width as a function of clutch size (n = 78; without Cyrtophora moluccensis), (2) as a function of clutch size and hunting guild (additive effects) and (3) including the interaction between clutch size and hunting guild. We repeated Models 2 and 3 with Ground hunters (2a, 3a), Orb web weavers (2b, 3b), Other hunters (2c, 3c) and with Space web weavers (2d, 3d) as the reference level. Only hunting guilds represented by eight or more species were included to ensure robust estimates. A number of species per hunting guild are as follows: Ground hunters = 18, Orb web weavers = 8, Other hunters = 11, Space web weavers = 27. [file ECE3-16-e73731-s010.xlsx]

## Sheet: Table_S9_FCW-F-HG_wo_C_moluccen
	Model	Parameter	Post.Mean	Low 95% CI	Up 95% CI	pMCMC	Eff.Samp	Residual variance	R2m	R2c	DIC
	(1)	(Intercept)	-0.37726	-0.572201	-0.160559	0.00533333	1500	0.00185813	0.589936	0.944902	-164.224
		Clutch size	0.427112	0.305896	0.544246	0.000666667	1500	0.00185813	0.589936	0.944902	-164.224
	(2a)	(Intercept)	-0.413356	-0.599625	-0.215585	0.000666667	1500	0.015282	0.736306	0.847418	-82.2376
	Ref: Ground hunters	Clutch size	0.495578	0.386412	0.597204	0.000666667	1500	0.015282	0.736306	0.847418	-82.2376
		Orb web weavers	-0.143486	-0.290521	0.00878831	0.0626667	1500	0.015282	0.736306	0.847418	-82.2376
		Other hunters	-0.0178804	-0.165986	0.122031	0.769333	1373.44	0.015282	0.736306	0.847418	-82.2376
		Space web weavers	-0.23724	-0.36307	-0.106518	0.000666667	1500	0.015282	0.736306	0.847418	-82.2376
	(3a)	(Intercept)	-0.33532	-0.664258	8.44322e-06	0.0466667	1355.28	0.0150224	0.726167	0.844293	-79.0629
	Ref: Ground hunters	Clutch size	0.447068	0.250035	0.653805	0.00133333	1500	0.0150224	0.726167	0.844293	-79.0629
		Orb web weavers	-0.250597	-0.825255	0.421841	0.417333	1500	0.0150224	0.726167	0.844293	-79.0629
		Other hunters	-0.0511355	-0.56403	0.515537	0.828	1500	0.0150224	0.726167	0.844293	-79.0629
		Space web weavers	-0.37282	-0.830014	0.0329297	0.092	1500	0.0150224	0.726167	0.844293	-79.0629
		Clutch size x Orb web weavers	0.0647883	-0.264894	0.360514	0.674667	1500	0.0150224	0.726167	0.844293	-79.0629
		Clutch size x Other hunters	0.0238703	-0.274611	0.309749	0.870667	1500	0.0150224	0.726167	0.844293	-79.0629
		Clutch size x Space web weavers	0.086405	-0.196407	0.340138	0.522667	1500	0.0150224	0.726167	0.844293	-79.0629
	(2b)	(Intercept)	-0.556842	-0.791583	-0.307903	0.000666667	1468.62	0.015282	0.736306	0.847418	-82.2376
	Ref: Orb web weavers	Clutch size	0.495578	0.386412	0.597204	0.000666667	1500	0.015282	0.736306	0.847418	-82.2376
		Ground hunters	0.143486	-0.00878823	0.290521	0.0626667	1500	0.015282	0.736306	0.847418	-82.2376
		Other hunters	0.125606	-0.0199142	0.275399	0.0986667	1500	0.015282	0.736306	0.847418	-82.2376
		Space web weavers	-0.0937535	-0.265402	0.061327	0.264	1500	0.015282	0.736306	0.847418	-82.2376
	(3b)	(Intercept)	-0.585917	-1.13383	-0.0718037	0.0386667	1443.75	0.0150224	0.726167	0.844293	-79.0629
	Ref: Orb web weavers	Clutch size	0.511856	0.258536	0.771422	0.000666667	1500	0.0150224	0.726167	0.844293	-79.0629
		Ground hunters	0.250597	-0.42184	0.825253	0.417333	1500	0.0150224	0.726167	0.844293	-79.0629
		Other hunters	0.199462	-0.440576	0.846299	0.586667	1471.17	0.0150224	0.726167	0.844293	-79.0629
		Space web weavers	-0.122222	-0.749559	0.441597	0.718667	1500	0.0150224	0.726167	0.844293	-79.0629
		Clutch size x Ground hunters	-0.0647883	-0.360514	0.264893	0.674667	1500	0.0150224	0.726167	0.844293	-79.0629
		Clutch size x Other hunters	-0.040918	-0.377364	0.272087	0.822667	1525.44	0.0150224	0.726167	0.844293	-79.0629
		Clutch size x Space web weavers	0.0216166	-0.276851	0.328184	0.88	1500	0.0150224	0.726167	0.844293	-79.0629
	(2c)	(Intercept)	-0.431236	-0.648997	-0.2048	0.000666667	1500	0.015282	0.736306	0.847418	-82.2376
	Ref: Other hunters	Clutch size	0.495578	0.386412	0.597204	0.000666667	1500	0.015282	0.736306	0.847418	-82.2376
		Orb web weavers	-0.125606	-0.275399	0.0199142	0.0986667	1500	0.015282	0.736306	0.847418	-82.2376
		Ground hunters	0.0178804	-0.122031	0.165986	0.769333	1373.44	0.015282	0.736306	0.847418	-82.2376
		Space web weavers	-0.21936	-0.377533	-0.0539324	0.004	1500	0.015282	0.736306	0.847418	-82.2376
	(3c)	(Intercept)	-0.386455	-0.830161	0.0265384	0.0813333	1683.99	0.0150224	0.726167	0.844293	-79.0629
	Ref: Other hunters	Clutch size	0.470938	0.244844	0.684097	0.000666667	1500	0.0150224	0.726167	0.844293	-79.0629
		Orb web weavers	-0.199462	-0.8463	0.44058	0.586667	1471.17	0.0150224	0.726167	0.844293	-79.0629
		Ground hunters	0.0511355	-0.515539	0.564029	0.828	1500	0.0150224	0.726167	0.844293	-79.0629
		Space web weavers	-0.321684	-0.804851	0.242646	0.232	1848.92	0.0150224	0.726167	0.844293	-79.0629
		Clutch size x Orb web weavers	0.040918	-0.272085	0.377366	0.822667	1525.44	0.0150224	0.726167	0.844293	-79.0629
		Clutch size x Ground hunters	-0.0238703	-0.309748	0.274611	0.870667	1500	0.0150224	0.726167	0.844293	-79.0629
		Clutch size x Space web weavers	0.0625347	-0.231534	0.333919	0.662667	2125.3	0.0150224	0.726167	0.844293	-79.0629
	(2d)	(Intercept)	-0.650596	-0.834338	-0.468493	0.000666667	1500	0.015282	0.736306	0.847418	-82.2376
	Ref: Space web weavers	Clutch size	0.495578	0.386412	0.597204	0.000666667	1500	0.015282	0.736306	0.847418	-82.2376
		Other hunters	0.21936	0.0539325	0.377533	0.004	1500	0.015282	0.736306	0.847418	-82.2376
		Orb web weavers	0.0937535	-0.0613265	0.265402	0.264	1500	0.015282	0.736306	0.847418	-82.2376
		Ground hunters	0.23724	0.106518	0.36307	0.000666667	1500	0.015282	0.736306	0.847418	-82.2376
	(3d)	(Intercept)	-0.708139	-0.987477	-0.450342	0.000666667	1500	0.0150224	0.726167	0.844293	-79.0629
	Ref: Space web weavers	Clutch size	0.533473	0.371202	0.716429	0.000666667	1500	0.0150224	0.726167	0.844293	-79.0629
		Other hunters	0.321684	-0.242645	0.804855	0.232	1848.91	0.0150224	0.726167	0.844293	-79.0629
		Orb web weavers	0.122222	-0.441599	0.749556	0.718667	1500	0.0150224	0.726167	0.844293	-79.0629
		Ground hunters	0.37282	-0.0329322	0.830012	0.092	1500	0.0150224	0.726167	0.844293	-79.0629
		Clutch size x Other hunters	-0.0625347	-0.333918	0.231534	0.662667	2125.3	0.0150224	0.726167	0.844293	-79.0629
		Clutch size x Orb web weavers	-0.0216166	-0.328182	0.276849	0.88	1500	0.0150224	0.726167	0.844293	-79.0629
		Clutch size x Ground hunters	-0.086405	-0.340136	0.196407	0.522667	1500	0.0150224	0.726167	0.844293	-79.0629
