# Supplementary material for: Hunting Guild Mediates the Effects of Fecundity and Mortality on Sexual Size Dimorphism in Spiders
Source: Ecol Evol. 2026 Jun 30;16(7):e73731. doi: 10.1002/ece3.73731 (PMC13318513; doi:10.1002/ece3.73731)
Supplement: Supplementary file 17 — Table S10: Summary of MCMCglm model results for female carapace length against hunting guild and clutch size. Female carapace length and clutch size (number of eggs per egg sac) were log10‐transformed in all models. The table reports posterior means (post.mean), 95% credible intervals (low 95% CI–up 95% CI), pMCMC values, effective sample sizes (Eff.Samp), phylogenetic and residual variance, the marginal and conditional R 2 values, as well as the deviance information criteria (DIC). Three model formulations were tested: (1) Female carapace length as a function of clutch size (n = 56), (2) as a function of clutch size and hunting guild (additive effects) and (3) including the interaction between clutch size and hunting guild. We repeated Models 2 and 3 with Ground hunters (2a, 3a), Other hunters (2b, 3b), and with Space web weavers (2c, 3c) as the reference level. Only hunting guilds represented by nine or more species were included to ensure robust estimates. A number of species per hunting guild are as follows: Ground hunters = 17, Other hunters = 8, Space web weavers = 20. [file ECE3-16-e73731-s002.xlsx]

## Sheet: Table_S10_FCL-F-HG
	Model	Parameter	Post.Mean	Low 95% CI	Up 95% CI	pMCMC	Eff.Samp	Residual variance	R2m	R2c	DIC
	(1)	(Intercept)	-0.28401	-0.574881	-0.0363258	0.036	1500	0.000827154	0.612684	0.971087	-140.162
		Clutch size	0.448947	0.309005	0.605831	0.000666667	1500	0.000827154	0.612684	0.971087	-140.162
	(2a)	(Intercept)	-0.293985	-0.557973	-0.0494517	0.0186667	1500	0.00142369	0.745024	0.922578	-89.6389
	Ref: Ground hunters	Clutch size	0.481356	0.347259	0.615045	0.000666667	1500	0.00142369	0.745024	0.922578	-89.6389
		Other hunters	0.00319769	-0.179005	0.179506	0.973333	1500	0.00142369	0.745024	0.922578	-89.6389
		Space web weavers	-0.318628	-0.51081	-0.152826	0.00666667	1500	0.00142369	0.745024	0.922578	-89.6389
	(3a)	(Intercept)	-0.155699	-0.541502	0.205648	0.374667	1500	0.000755814	0.757649	0.932798	-95.5091
	Ref: Ground hunters	Clutch size	0.391266	0.173901	0.608254	0.00133333	1500	0.000755814	0.757649	0.932798	-95.5091
		Other hunters	0.00251777	-0.595244	0.636925	0.992	1500	0.000755814	0.757649	0.932798	-95.5091
		Space web weavers	-0.75875	-1.31788	-0.30726	0.00666667	1500	0.000755814	0.757649	0.932798	-95.5091
		Clutch size x Other hunters	0.00955657	-0.329522	0.306679	0.948	1500	0.000755814	0.757649	0.932798	-95.5091
		Clutch size x Space web weavers	0.302719	0.00927533	0.668673	0.0653333	1500	0.000755814	0.757649	0.932798	-95.5091
	(2b)	(Intercept)	-0.290788	-0.584217	0.0115538	0.056	1500	0.00142369	0.745024	0.922578	-89.6389
	Ref: Other hunters	Clutch size	0.481356	0.347259	0.615045	0.000666667	1500	0.00142369	0.745024	0.922578	-89.6389
		Ground hunters	-0.00319769	-0.179506	0.179005	0.973333	1500	0.00142369	0.745024	0.922578	-89.6389
		Space web weavers	-0.321826	-0.566903	-0.0885596	0.00933333	1500	0.00142369	0.745024	0.922578	-89.6389
	(3b)	(Intercept)	-0.153181	-0.62415	0.380162	0.530667	1500	0.000755815	0.757649	0.932798	-95.5091
	Ref: Other hunters	Clutch size	0.400823	0.158568	0.64807	0.00133333	1634.35	0.000755815	0.757649	0.932798	-95.5091
		Ground hunters	-0.00251774	-0.636927	0.595248	0.992	1500	0.000755815	0.757649	0.932798	-95.5091
		Space web weavers	-0.761268	-1.35138	-0.120409	0.0186667	1500	0.000755815	0.757649	0.932798	-95.5091
		Clutch size x Ground hunters	-0.00955659	-0.306678	0.329523	0.948	1500	0.000755815	0.757649	0.932798	-95.5091
		Clutch size x Space web weavers	0.293162	-0.0519226	0.62826	0.0946667	1500	0.000755815	0.757649	0.932798	-95.5091
	(2c)	(Intercept)	-0.612614	-0.855202	-0.358048	0.000666667	1500	0.00142369	0.745024	0.922578	-89.6389
	Ref: Space web weavers	Clutch size	0.481356	0.347259	0.615045	0.000666667	1500	0.00142369	0.745024	0.922578	-89.6389
		Other hunters	0.321826	0.0885598	0.566903	0.00933333	1500	0.00142369	0.745024	0.922578	-89.6389
		Ground hunters	0.318628	0.152826	0.51081	0.00666667	1500	0.00142369	0.745024	0.922578	-89.6389
	(3d)	(Intercept)	-0.914449	-1.29969	-0.555434	0.000666667	1500	0.000755814	0.757649	0.932798	-95.5091
	Ref: Space web weavers	Clutch size	0.693985	0.467636	0.96047	0.000666667	1500	0.000755814	0.757649	0.932798	-95.5091
		Other hunters	0.761268	0.120408	1.35138	0.0186667	1500	0.000755814	0.757649	0.932798	-95.5091
		Ground hunters	0.75875	0.307262	1.31788	0.00666667	1500	0.000755814	0.757649	0.932798	-95.5091
		Clutch size x Other hunters	-0.293162	-0.62826	0.0519229	0.0946667	1500	0.000755814	0.757649	0.932798	-95.5091
		Clutch size x Ground hunters	-0.302719	-0.668672	-0.00927592	0.0653333	1500	0.000755814	0.757649	0.932798	-95.5091
