# Supplementary material for: Hunting Guild Mediates the Effects of Fecundity and Mortality on Sexual Size Dimorphism in Spiders
Source: Ecol Evol. 2026 Jun 30;16(7):e73731. doi: 10.1002/ece3.73731 (PMC13318513; doi:10.1002/ece3.73731)
Supplement: Supplementary file 18 — Table S11: Summary of MCMCglm model results for male carapace width against hunting guild and clutch size. Male carapace width and clutch size (number of eggs per egg sac) were log10‐transformed in all models. The table reports posterior means (post.mean), 95% credible intervals (Low 95% CI ‐ Up 95% CI), pMCMC values, effective sample sizes (Eff.Samp), phylogenetic and residual variance, the marginal and conditional R 2 values, as well as the deviance information criteria (DIC). Three model formulations were tested: (1) Male carapace width as a function of clutch size (n = 76), (2) as a function of clutch size and hunting guild (additive effects) and (3) including the interaction between clutch size and hunting guild. We repeated Models 2 and 3 with Ground hunters (2a, 3a), Other hunters (2b, 3b) and with Space web weavers (2c, 3c) as the reference level. Only hunting guilds represented by nine or more species were included to ensure robust estimates. A number of species per hunting guild are as follows: Ground hunters = 18, Other hunters = 11, Space web weavers = 27. [file ECE3-16-e73731-s009.xlsx]

## Sheet: Table_S11_MCW-F-HG
	Model	Parameter	Post.Mean	Low 95% CI	Up 95% CI	pMCMC	Eff.Samp	Residual variance	R2m	R2c	DIC
	(1)	(Intercept)	-0.225924	-0.430538	-0.00502682	0.0546667	1500	0.00913974	0.43605	0.823145	-85.1001
		Clutch size	0.302619	0.175144	0.414154	0.000666667	1500	0.00913974	0.43605	0.823145	-85.1001
	(2a)	(Intercept)	-0.365052	-0.565705	-0.169531	0.000666667	1500	0.0135778	0.702164	0.831397	-74.0986
	Ref: Ground hunters	Clutch size	0.44645	0.345302	0.559279	0.000666667	1500	0.0135778	0.702164	0.831397	-74.0986
		Other hunters	0.0175895	-0.118085	0.153415	0.781333	1500	0.0135778	0.702164	0.831397	-74.0986
		Space web weavers	-0.214085	-0.336583	-0.0858995	0.000666667	1339.38	0.0135778	0.702164	0.831397	-74.0986
	(3a)	(Intercept)	-0.287023	-0.584349	0.0295737	0.0706667	1500	0.0153513	0.695471	0.830781	-72.1615
	Ref: Ground hunters	Clutch size	0.395603	0.211136	0.575991	0.000666667	1500	0.0153513	0.695471	0.830781	-72.1615
		Other hunters	-0.144993	-0.668985	0.324985	0.577333	1500	0.0153513	0.695471	0.830781	-72.1615
		Space web weavers	-0.313844	-0.754342	0.065019	0.128	1500	0.0153513	0.695471	0.830781	-72.1615
		Clutch size x Other hunters	0.0945513	-0.193715	0.351636	0.488	1500	0.0153513	0.695471	0.830781	-72.1615
		Clutch size x Space web weavers	0.0643104	-0.183971	0.294839	0.602667	1500	0.0153513	0.695471	0.830781	-72.1615
	(2b)	(Intercept)	-0.347462	-0.569901	-0.122937	0.00266667	1500	0.0135778	0.702164	0.831397	-74.0986
	Ref: Other hunters	Clutch size	0.44645	0.345302	0.559279	0.000666667	1500	0.0135778	0.702164	0.831397	-74.0986
		Ground hunters	-0.0175895	-0.153415	0.118085	0.781333	1500	0.0135778	0.702164	0.831397	-74.0986
		Space web weavers	-0.231674	-0.394738	-0.0768224	0.004	1500	0.0135778	0.702164	0.831397	-74.0986
	(3b)	(Intercept)	-0.432016	-0.849738	-0.0436024	0.0453333	1500	0.0153513	0.695471	0.830781	-72.1615
	Ref: Other hunters	Clutch size	0.490154	0.285747	0.686935	0.000666667	1500	0.0153513	0.695471	0.830781	-72.1615
		Ground hunters	0.144993	-0.324989	0.668985	0.577333	1500	0.0153513	0.695471	0.830781	-72.1615
		Space web weavers	-0.168851	-0.689625	0.306198	0.518667	1500	0.0153513	0.695471	0.830781	-72.1615
		Clutch size x Ground hunters	-0.0945513	-0.351637	0.193715	0.488	1500	0.0153513	0.695471	0.830781	-72.1615
		Clutch size x Space web weavers	-0.0302409	-0.298937	0.21366	0.829333	1500	0.0153513	0.695471	0.830781	-72.1615
	(2c)	(Intercept)	-0.579136	-0.759867	-0.386158	0.000666667	1385.22	0.0135778	0.702164	0.831397	-74.0986
	Ref: Space web weavers	Clutch size	0.44645	0.345302	0.559279	0.000666667	1500	0.0135778	0.702164	0.831397	-74.0986
		Other hunters	0.231674	0.0768224	0.394738	0.004	1500	0.0135778	0.702164	0.831397	-74.0986
		Ground hunters	0.214085	0.0858995	0.336583	0.000666667	1339.38	0.0135778	0.702164	0.831397	-74.0986
	(3c)	(Intercept)	-0.600867	-0.89225	-0.334893	0.000666667	1500	0.0153513	0.695471	0.830781	-72.1615
	Ref: Space web weavers	Clutch size	0.459913	0.281802	0.628346	0.000666667	1500	0.0153513	0.695471	0.830781	-72.1615
		Other hunters	0.168851	-0.306194	0.689624	0.518667	1500	0.0153513	0.695471	0.830781	-72.1615
		Ground hunters	0.313844	-0.0650201	0.754343	0.128	1500	0.0153513	0.695471	0.830781	-72.1615
		Clutch size x Other hunters	0.0302409	-0.21366	0.298936	0.829333	1500	0.0153513	0.695471	0.830781	-72.1615
		Clutch size x Ground hunters	-0.0643104	-0.294839	0.183972	0.602667	1500	0.0153513	0.695471	0.830781	-72.1615
