# Supplementary material for: Hunting Guild Mediates the Effects of Fecundity and Mortality on Sexual Size Dimorphism in Spiders
Source: Ecol Evol. 2026 Jun 30;16(7):e73731. doi: 10.1002/ece3.73731 (PMC13318513; doi:10.1002/ece3.73731)
Supplement: Supplementary file 19 — Table S12: Summary of MCMCglm model results for male carapace width against hunting guild and clutch size. Male carapace width and clutch size (number of eggs per egg sac) were log10‐transformed in all models. The table reports posterior means (post.mean), 95% credible intervals (low 95% CI–up 95% CI), pMCMC values, effective sample sizes (Eff.Samp), phylogenetic and residual variance, the marginal and conditional R 2 values, as well as the deviance information criteria (DIC). Three model formulations were tested: (1) Male carapace width as a function of clutch size (n = 75; without Cyrtophora moluccensis), (2) as a function of clutch size and hunting guild (additive effects) and (3) including the interaction between clutch size and hunting guild. We repeated Models 2 and 3 with Ground hunters (2a, 3a), Other hunters (2b, 3b), and with Space web weavers (2c, 3c) as the reference level. Only hunting guilds represented by nine or more species were included to ensure robust estimates. A number of species per hunting guild are as follows: Ground hunters = 18, Other hunters = 11, Space web weavers = 27. [file ECE3-16-e73731-s011.xlsx]

## Sheet: Table_S12_MCW-F-HG_wo_C_molucce
	Model	Parameter	Post.Mean	Low 95% CI	Up 95% CI	pMCMC	Eff.Samp	Residual variance	R2m	R2c	DIC
	(1)	(Intercept)	-0.344437	-0.549146	-0.134566	0.00133333	1539.91	0.00687243	0.50852	0.846759	-88.1364
		Clutch size	0.387913	0.274532	0.50566	0.000666667	1500	0.00687243	0.50852	0.846759	-88.1364
	(2a)	(Intercept)	-0.363074	-0.549281	-0.16149	0.000666667	1500	0.0121784	0.700003	0.837796	-76.0342
	Ref: Ground hunters	Clutch size	0.445448	0.337952	0.553766	0.000666667	1342.8	0.0121784	0.700003	0.837796	-76.0342
		Other hunters	0.0204991	-0.111936	0.159076	0.784	1500	0.0121784	0.700003	0.837796	-76.0342
		Space web weavers	-0.215986	-0.335296	-0.0857457	0.004	1500	0.0121784	0.700003	0.837796	-76.0342
	(3a)	(Intercept)	-0.28191	-0.615813	0.0259996	0.0826667	1500	0.0128828	0.694781	0.832728	-73.4487
	Ref: Ground hunters	Clutch size	0.393559	0.210047	0.58259	0.000666667	1500	0.0128828	0.694781	0.832728	-73.4487
		Other hunters	-0.143211	-0.655348	0.375851	0.58	1500	0.0128828	0.694781	0.832728	-73.4487
		Space web weavers	-0.326427	-0.733643	0.0937337	0.121333	1500	0.0128828	0.694781	0.832728	-73.4487
		Clutch size x Other hunters	0.0942937	-0.202372	0.371766	0.530667	1500	0.0128828	0.694781	0.832728	-73.4487
		Clutch size x Space web weavers	0.0695534	-0.198676	0.31753	0.581333	1500	0.0128828	0.694781	0.832728	-73.4487
	(2b)	(Intercept)	-0.342575	-0.576801	-0.123084	0.008	1500	0.0121784	0.700003	0.837796	-76.0342
	Ref: Other hunters	Clutch size	0.445448	0.337952	0.553766	0.000666667	1342.8	0.0121784	0.700003	0.837796	-76.0342
		Ground hunters	-0.0204991	-0.159076	0.111936	0.784	1500	0.0121784	0.700003	0.837796	-76.0342
		Space web weavers	-0.236486	-0.398006	-0.0758911	0.00266667	1500	0.0121784	0.700003	0.837796	-76.0342
	(3b)	(Intercept)	-0.425121	-0.854769	-0.011818	0.0546667	1500	0.0128828	0.694781	0.832728	-73.4487
	Ref: Other hunters	Clutch size	0.487853	0.266767	0.694397	0.000666667	1500	0.0128828	0.694781	0.832728	-73.4487
		Ground hunters	0.143211	-0.375848	0.655347	0.58	1500	0.0128828	0.694781	0.832728	-73.4487
		Space web weavers	-0.183216	-0.714092	0.296539	0.465333	1500	0.0128828	0.694781	0.832728	-73.4487
		Clutch size x Ground hunters	-0.0942937	-0.371767	0.202372	0.530667	1500	0.0128828	0.694781	0.832728	-73.4487
		Clutch size x Space web weavers	-0.0247403	-0.297315	0.24314	0.857333	1500	0.0128828	0.694781	0.832728	-73.4487
	(2c)	(Intercept)	-0.579061	-0.78534	-0.397533	0.000666667	1500	0.0121784	0.700003	0.837796	-76.0342
	Ref: Space web weavers	Clutch size	0.445448	0.337952	0.553766	0.000666667	1342.8	0.0121784	0.700003	0.837796	-76.0342
		Other hunters	0.236486	0.0758911	0.398006	0.00266667	1500	0.0121784	0.700003	0.837796	-76.0342
		Ground hunters	0.215986	0.0857458	0.335296	0.004	1500	0.0121784	0.700003	0.837796	-76.0342
	(3c)	(Intercept)	-0.608337	-0.875994	-0.328519	0.000666667	1500	0.0128828	0.694781	0.832728	-73.4487
	Ref: Space web weavers	Clutch size	0.463112	0.284635	0.635095	0.000666667	1640.81	0.0128828	0.694781	0.832728	-73.4487
		Other hunters	0.183216	-0.29654	0.714094	0.465333	1500	0.0128828	0.694781	0.832728	-73.4487
		Ground hunters	0.326427	-0.0937329	0.733643	0.121333	1500	0.0128828	0.694781	0.832728	-73.4487
		Clutch size x Other hunters	0.0247403	-0.24314	0.297314	0.857333	1500	0.0128828	0.694781	0.832728	-73.4487
		Clutch size x Ground hunters	-0.0695534	-0.31753	0.198675	0.581333	1500	0.0128828	0.694781	0.832728	-73.4487
