# Supplementary material for: Hunting Guild Mediates the Effects of Fecundity and Mortality on Sexual Size Dimorphism in Spiders
Source: Ecol Evol. 2026 Jun 30;16(7):e73731. doi: 10.1002/ece3.73731 (PMC13318513; doi:10.1002/ece3.73731)
Supplement: Supplementary file 20 — Table S13: Summary of MCMCglm model results for male carapace length against hunting guild and clutch size. Male carapace length and clutch size (number of eggs per egg sac) were log10‐transformed in all models. The table reports posterior means (post.mean), 95% credible intervals (low 95% CI–up 95% CI), pMCMC values, effective sample sizes (Eff.Samp), phylogenetic and residual variance, the marginal and conditional R 2 values, as well as the deviance information criteria (DIC). Three model formulations were tested: (1) Male carapace length as a function of clutch size (n = 53), (2) as a function of clutch size and hunting guild (additive effects) and (3) including the interaction between clutch size and hunting guild. We repeated Models 2 and 3 with Ground hunters (2a, 3a), and with Space web weavers (2b, 3b) as the reference level. Only hunting guilds represented by nine or more species were included to ensure robust estimates. A number of species per hunting guild are as follows: Ground hunters = 17, Space web weavers = 20. [file ECE3-16-e73731-s004.xlsx]

## Sheet: Table_S13_MCL-F-HG
	Model	Parameter	Post.Mean	Low 95% CI	Up 95% CI	pMCMC	Eff.Samp	Residual variance	R2m	R2c	DIC
	(1)	(Intercept)	-0.34993	-0.616423	-0.0899755	0.00666667	1500	0.000875178	0.618337	0.961005	-123.643
		Clutch size	0.481387	0.331123	0.645268	0.000666667	1631.91	0.000875178	0.618337	0.961005	-123.643
	(2a)	(Intercept)	-0.328715	-0.588652	-0.0529045	0.02	1500	0.00149435	0.733567	0.89556	-67.6901
	Ref: Ground hunters	Clutch size	0.491951	0.339352	0.637958	0.000666667	1302.06	0.00149435	0.733567	0.89556	-67.6901
		Space web weavers	-0.301084	-0.477437	-0.134755	0.004	1555.47	0.00149435	0.733567	0.89556	-67.6901
	(3a)	(Intercept)	-0.12431	-0.468434	0.189927	0.457333	1500	0.000982387	0.754064	0.920951	-78.7222
	Ref: Ground hunters	Clutch size	0.354205	0.160782	0.554252	0.00133333	1500	0.000982387	0.754064	0.920951	-78.7222
		Space web weavers	-0.762543	-1.20115	-0.288148	0.00133333	1500	0.000982387	0.754064	0.920951	-78.7222
		Clutch size x Space web weavers	0.321229	0.0274666	0.641052	0.0426667	1500	0.000982387	0.754064	0.920951	-78.7222
	(2b)	(Intercept)	-0.629799	-0.880315	-0.35711	0.000666667	1331.23	0.00149435	0.733567	0.89556	-67.6901
	Ref: Space web weavers	Clutch size	0.491951	0.339352	0.637958	0.000666667	1302.06	0.00149435	0.733567	0.89556	-67.6901
		Ground hunters	0.301084	0.134755	0.477437	0.004	1555.47	0.00149435	0.733567	0.89556	-67.6901
	(3b)	(Intercept)	-0.886853	-1.21913	-0.546503	0.000666667	1500	0.000982389	0.754064	0.920951	-78.7222
	Ref: Space web weavers	Clutch size	0.675434	0.451482	0.905869	0.000666667	1500	0.000982389	0.754064	0.920951	-78.7222
		Ground hunters	0.762543	0.28815	1.20115	0.00133333	1500	0.000982389	0.754064	0.920951	-78.7222
		Clutch size x Ground hunters	-0.321229	-0.641053	-0.0274655	0.0426667	1500	0.000982389	0.754064	0.920951	-78.7222
